# Supplementary material for: Functional and Taxonomic Diversity of Anaerobes in Supraglacial Microbial Communities
Source: Microbiol Spectr. 2023 Mar 20;11(2):e01004-22. doi: 10.1128/spectrum.01004-22 (PMC10100660; doi:10.1128/spectrum.01004-22)
Supplement: Supplemental file 2 — Supplemental material. Download spectrum.01004-22-s0002.xlsx, XLSX file, 5.1 MB [file spectrum.01004-22-s0002.xlsx]

## Sheet: SM2
Level_1	Level_2	Level_3	ko	Level_4	gene	04dsDNA_n	01dsDNA_norm	02dsDNA_norm	03dsDNA_norm	taxID
A09100 Metabolism	09101 Carbohydrate metabolism	00010 Glycolysis / Gluconeogenesis [PATH:ko00010]	K21071	pfk, pfp; ATP-dependent phosphofructokinase / diphosphate-dependent phosphofructokinase [EC:2.7.1.11 2.7.1.90]	contig-90_412_1	0.522702	0.085758	0.181104	0.0143493	1565605
A09100 Metabolism	09101 Carbohydrate metabolism	00030 Pentose phosphate pathway [PATH:ko00030]	K21071	pfk, pfp; ATP-dependent phosphofructokinase / diphosphate-dependent phosphofructokinase [EC:2.7.1.11 2.7.1.90]	contig-90_412_1	0.522702	0.085758	0.181104	0.0143493	1565605
A09100 Metabolism	09101 Carbohydrate metabolism	00051 Fructose and mannose metabolism [PATH:ko00051]	K21071	pfk, pfp; ATP-dependent phosphofructokinase / diphosphate-dependent phosphofructokinase [EC:2.7.1.11 2.7.1.90]	contig-90_412_1	0.522702	0.085758	0.181104	0.0143493	1565605
A09100 Metabolism	09101 Carbohydrate metabolism	00052 Galactose metabolism [PATH:ko00052]	K21071	pfk, pfp; ATP-dependent phosphofructokinase / diphosphate-dependent phosphofructokinase [EC:2.7.1.11 2.7.1.90]	contig-90_412_1	0.522702	0.085758	0.181104	0.0143493	1565605
A09100 Metabolism	09102 Energy metabolism	00680 Methane metabolism [PATH:ko00680]	K21071	pfk, pfp; ATP-dependent phosphofructokinase / diphosphate-dependent phosphofructokinase [EC:2.7.1.11 2.7.1.90]	contig-90_412_1	0.522702	0.085758	0.181104	0.0143493	1565605
A09100 Metabolism	09101 Carbohydrate metabolism	00010 Glycolysis / Gluconeogenesis [PATH:ko00010]	K21071	pfk, pfp; ATP-dependent phosphofructokinase / diphosphate-dependent phosphofructokinase [EC:2.7.1.11 2.7.1.90]	contig-90_456_2	6.35096	0	1.21878	0	1736528
A09100 Metabolism	09101 Carbohydrate metabolism	00030 Pentose phosphate pathway [PATH:ko00030]	K21071	pfk, pfp; ATP-dependent phosphofructokinase / diphosphate-dependent phosphofructokinase [EC:2.7.1.11 2.7.1.90]	contig-90_456_2	6.35096	0	1.21878	0	1736528
A09100 Metabolism	09101 Carbohydrate metabolism	00051 Fructose and mannose metabolism [PATH:ko00051]	K21071	pfk, pfp; ATP-dependent phosphofructokinase / diphosphate-dependent phosphofructokinase [EC:2.7.1.11 2.7.1.90]	contig-90_456_2	6.35096	0	1.21878	0	1736528
A09100 Metabolism	09101 Carbohydrate metabolism	00052 Galactose metabolism [PATH:ko00052]	K21071	pfk, pfp; ATP-dependent phosphofructokinase / diphosphate-dependent phosphofructokinase [EC:2.7.1.11 2.7.1.90]	contig-90_456_2	6.35096	0	1.21878	0	1736528
A09100 Metabolism	09102 Energy metabolism	00680 Methane metabolism [PATH:ko00680]	K21071	pfk, pfp; ATP-dependent phosphofructokinase / diphosphate-dependent phosphofructokinase [EC:2.7.1.11 2.7.1.90]	contig-90_456_2	6.35096	0	1.21878	0	1736528
A09100 Metabolism	09101 Carbohydrate metabolism	00010 Glycolysis / Gluconeogenesis [PATH:ko00010]	K21071	pfk, pfp; ATP-dependent phosphofructokinase / diphosphate-dependent phosphofructokinase [EC:2.7.1.11 2.7.1.90]	contig-90_1851_1	3.92572	4.14729	0.523844	2.81856	1528099
A09100 Metabolism	09101 Carbohydrate metabolism	00030 Pentose phosphate pathway [PATH:ko00030]	K21071	pfk, pfp; ATP-dependent phosphofructokinase / diphosphate-dependent phosphofructokinase [EC:2.7.1.11 2.7.1.90]	contig-90_1851_1	3.92572	4.14729	0.523844	2.81856	1528099
A09100 Metabolism	09101 Carbohydrate metabolism	00051 Fructose and mannose metabolism [PATH:ko00051]	K21071	pfk, pfp; ATP-dependent phosphofructokinase / diphosphate-dependent phosphofructokinase [EC:2.7.1.11 2.7.1.90]	contig-90_1851_1	3.92572	4.14729	0.523844	2.81856	1528099
A09100 Metabolism	09101 Carbohydrate metabolism	00052 Galactose metabolism [PATH:ko00052]	K21071	pfk, pfp; ATP-dependent phosphofructokinase / diphosphate-dependent phosphofructokinase [EC:2.7.1.11 2.7.1.90]	contig-90_1851_1	3.92572	4.14729	0.523844	2.81856	1528099
A09100 Metabolism	09102 Energy metabolism	00680 Methane metabolism [PATH:ko00680]	K21071	pfk, pfp; ATP-dependent phosphofructokinase / diphosphate-dependent phosphofructokinase [EC:2.7.1.11 2.7.1.90]	contig-90_1851_1	3.92572	4.14729	0.523844	2.81856	1528099
A09100 Metabolism	09101 Carbohydrate metabolism	00010 Glycolysis / Gluconeogenesis [PATH:ko00010]	K21071	pfk, pfp; ATP-dependent phosphofructokinase / diphosphate-dependent phosphofructokinase [EC:2.7.1.11 2.7.1.90]	contig-90_9366_1	2.85586	0	0.679338	0	1760
A09100 Metabolism	09101 Carbohydrate metabolism	00030 Pentose phosphate pathway [PATH:ko00030]	K21071	pfk, pfp; ATP-dependent phosphofructokinase / diphosphate-dependent phosphofructokinase [EC:2.7.1.11 2.7.1.90]	contig-90_9366_1	2.85586	0	0.679338	0	1760
A09100 Metabolism	09101 Carbohydrate metabolism	00051 Fructose and mannose metabolism [PATH:ko00051]	K21071	pfk, pfp; ATP-dependent phosphofructokinase / diphosphate-dependent phosphofructokinase [EC:2.7.1.11 2.7.1.90]	contig-90_9366_1	2.85586	0	0.679338	0	1760
A09100 Metabolism	09101 Carbohydrate metabolism	00052 Galactose metabolism [PATH:ko00052]	K21071	pfk, pfp; ATP-dependent phosphofructokinase / diphosphate-dependent phosphofructokinase [EC:2.7.1.11 2.7.1.90]	contig-90_9366_1	2.85586	0	0.679338	0	1760
A09100 Metabolism	09102 Energy metabolism	00680 Methane metabolism [PATH:ko00680]	K21071	pfk, pfp; ATP-dependent phosphofructokinase / diphosphate-dependent phosphofructokinase [EC:2.7.1.11 2.7.1.90]	contig-90_9366_1	2.85586	0	0.679338	0	1760
A09100 Metabolism	09101 Carbohydrate metabolism	00010 Glycolysis / Gluconeogenesis [PATH:ko00010]	K21071	pfk, pfp; ATP-dependent phosphofructokinase / diphosphate-dependent phosphofructokinase [EC:2.7.1.11 2.7.1.90]	contig-90_11222_2	1.82251	0	2.36	0	1760
A09100 Metabolism	09101 Carbohydrate metabolism	00030 Pentose phosphate pathway [PATH:ko00030]	K21071	pfk, pfp; ATP-dependent phosphofructokinase / diphosphate-dependent phosphofructokinase [EC:2.7.1.11 2.7.1.90]	contig-90_11222_2	1.82251	0	2.36	0	1760
A09100 Metabolism	09101 Carbohydrate metabolism	00051 Fructose and mannose metabolism [PATH:ko00051]	K21071	pfk, pfp; ATP-dependent phosphofructokinase / diphosphate-dependent phosphofructokinase [EC:2.7.1.11 2.7.1.90]	contig-90_11222_2	1.82251	0	2.36	0	1760
A09100 Metabolism	09101 Carbohydrate metabolism	00052 Galactose metabolism [PATH:ko00052]	K21071	pfk, pfp; ATP-dependent phosphofructokinase / diphosphate-dependent phosphofructokinase [EC:2.7.1.11 2.7.1.90]	contig-90_11222_2	1.82251	0	2.36	0	1760
A09100 Metabolism	09102 Energy metabolism	00680 Methane metabolism [PATH:ko00680]	K21071	pfk, pfp; ATP-dependent phosphofructokinase / diphosphate-dependent phosphofructokinase [EC:2.7.1.11 2.7.1.90]	contig-90_11222_2	1.82251	0	2.36	0	1760
A09100 Metabolism	09101 Carbohydrate metabolism	00010 Glycolysis / Gluconeogenesis [PATH:ko00010]	K21071	pfk, pfp; ATP-dependent phosphofructokinase / diphosphate-dependent phosphofructokinase [EC:2.7.1.11 2.7.1.90]	contig-90_11410_1	1.23562	1.6825	0.287331	16.2177	80865
A09100 Metabolism	09101 Carbohydrate metabolism	00030 Pentose phosphate pathway [PATH:ko00030]	K21071	pfk, pfp; ATP-dependent phosphofructokinase / diphosphate-dependent phosphofructokinase [EC:2.7.1.11 2.7.1.90]	contig-90_11410_1	1.23562	1.6825	0.287331	16.2177	80865
A09100 Metabolism	09101 Carbohydrate metabolism	00051 Fructose and mannose metabolism [PATH:ko00051]	K21071	pfk, pfp; ATP-dependent phosphofructokinase / diphosphate-dependent phosphofructokinase [EC:2.7.1.11 2.7.1.90]	contig-90_11410_1	1.23562	1.6825	0.287331	16.2177	80865
A09100 Metabolism	09101 Carbohydrate metabolism	00052 Galactose metabolism [PATH:ko00052]	K21071	pfk, pfp; ATP-dependent phosphofructokinase / diphosphate-dependent phosphofructokinase [EC:2.7.1.11 2.7.1.90]	contig-90_11410_1	1.23562	1.6825	0.287331	16.2177	80865
A09100 Metabolism	09102 Energy metabolism	00680 Methane metabolism [PATH:ko00680]	K21071	pfk, pfp; ATP-dependent phosphofructokinase / diphosphate-dependent phosphofructokinase [EC:2.7.1.11 2.7.1.90]	contig-90_11410_1	1.23562	1.6825	0.287331	16.2177	80865
A09100 Metabolism	09101 Carbohydrate metabolism	00010 Glycolysis / Gluconeogenesis [PATH:ko00010]	K21071	pfk, pfp; ATP-dependent phosphofructokinase / diphosphate-dependent phosphofructokinase [EC:2.7.1.11 2.7.1.90]	contig-90_20329_2	2.05754	0	0	0	1660107
A09100 Metabolism	09101 Carbohydrate metabolism	00030 Pentose phosphate pathway [PATH:ko00030]	K21071	pfk, pfp; ATP-dependent phosphofructokinase / diphosphate-dependent phosphofructokinase [EC:2.7.1.11 2.7.1.90]	contig-90_20329_2	2.05754	0	0	0	1660107
A09100 Metabolism	09101 Carbohydrate metabolism	00051 Fructose and mannose metabolism [PATH:ko00051]	K21071	pfk, pfp; ATP-dependent phosphofructokinase / diphosphate-dependent phosphofructokinase [EC:2.7.1.11 2.7.1.90]	contig-90_20329_2	2.05754	0	0	0	1660107
A09100 Metabolism	09101 Carbohydrate metabolism	00052 Galactose metabolism [PATH:ko00052]	K21071	pfk, pfp; ATP-dependent phosphofructokinase / diphosphate-dependent phosphofructokinase [EC:2.7.1.11 2.7.1.90]	contig-90_20329_2	2.05754	0	0	0	1660107
A09100 Metabolism	09102 Energy metabolism	00680 Methane metabolism [PATH:ko00680]	K21071	pfk, pfp; ATP-dependent phosphofructokinase / diphosphate-dependent phosphofructokinase [EC:2.7.1.11 2.7.1.90]	contig-90_20329_2	2.05754	0	0	0	1660107
A09100 Metabolism	09101 Carbohydrate metabolism	00010 Glycolysis / Gluconeogenesis [PATH:ko00010]	K21071	pfk, pfp; ATP-dependent phosphofructokinase / diphosphate-dependent phosphofructokinase [EC:2.7.1.11 2.7.1.90]	contig-90_21629_1	34.2444	29.3751	4.71091	18.1075	31957
A09100 Metabolism	09101 Carbohydrate metabolism	00030 Pentose phosphate pathway [PATH:ko00030]	K21071	pfk, pfp; ATP-dependent phosphofructokinase / diphosphate-dependent phosphofructokinase [EC:2.7.1.11 2.7.1.90]	contig-90_21629_1	34.2444	29.3751	4.71091	18.1075	31957
A09100 Metabolism	09101 Carbohydrate metabolism	00051 Fructose and mannose metabolism [PATH:ko00051]	K21071	pfk, pfp; ATP-dependent phosphofructokinase / diphosphate-dependent phosphofructokinase [EC:2.7.1.11 2.7.1.90]	contig-90_21629_1	34.2444	29.3751	4.71091	18.1075	31957
A09100 Metabolism	09101 Carbohydrate metabolism	00052 Galactose metabolism [PATH:ko00052]	K21071	pfk, pfp; ATP-dependent phosphofructokinase / diphosphate-dependent phosphofructokinase [EC:2.7.1.11 2.7.1.90]	contig-90_21629_1	34.2444	29.3751	4.71091	18.1075	31957
A09100 Metabolism	09102 Energy metabolism	00680 Methane metabolism [PATH:ko00680]	K21071	pfk, pfp; ATP-dependent phosphofructokinase / diphosphate-dependent phosphofructokinase [EC:2.7.1.11 2.7.1.90]	contig-90_21629_1	34.2444	29.3751	4.71091	18.1075	31957
A09100 Metabolism	09101 Carbohydrate metabolism	00010 Glycolysis / Gluconeogenesis [PATH:ko00010]	K21071	pfk, pfp; ATP-dependent phosphofructokinase / diphosphate-dependent phosphofructokinase [EC:2.7.1.11 2.7.1.90]	contig-90_22706_1	33.039	38.7361	3.49842	38.8893	31957
A09100 Metabolism	09101 Carbohydrate metabolism	00030 Pentose phosphate pathway [PATH:ko00030]	K21071	pfk, pfp; ATP-dependent phosphofructokinase / diphosphate-dependent phosphofructokinase [EC:2.7.1.11 2.7.1.90]	contig-90_22706_1	33.039	38.7361	3.49842	38.8893	31957
A09100 Metabolism	09101 Carbohydrate metabolism	00051 Fructose and mannose metabolism [PATH:ko00051]	K21071	pfk, pfp; ATP-dependent phosphofructokinase / diphosphate-dependent phosphofructokinase [EC:2.7.1.11 2.7.1.90]	contig-90_22706_1	33.039	38.7361	3.49842	38.8893	31957
A09100 Metabolism	09101 Carbohydrate metabolism	00052 Galactose metabolism [PATH:ko00052]	K21071	pfk, pfp; ATP-dependent phosphofructokinase / diphosphate-dependent phosphofructokinase [EC:2.7.1.11 2.7.1.90]	contig-90_22706_1	33.039	38.7361	3.49842	38.8893	31957
A09100 Metabolism	09102 Energy metabolism	00680 Methane metabolism [PATH:ko00680]	K21071	pfk, pfp; ATP-dependent phosphofructokinase / diphosphate-dependent phosphofructokinase [EC:2.7.1.11 2.7.1.90]	contig-90_22706_1	33.039	38.7361	3.49842	38.8893	31957
A09100 Metabolism	09101 Carbohydrate metabolism	00010 Glycolysis / Gluconeogenesis [PATH:ko00010]	K21071	pfk, pfp; ATP-dependent phosphofructokinase / diphosphate-dependent phosphofructokinase [EC:2.7.1.11 2.7.1.90]	contig-90_25416_2	3.76698	0	1.28535	0	52018
A09100 Metabolism	09101 Carbohydrate metabolism	00030 Pentose phosphate pathway [PATH:ko00030]	K21071	pfk, pfp; ATP-dependent phosphofructokinase / diphosphate-dependent phosphofructokinase [EC:2.7.1.11 2.7.1.90]	contig-90_25416_2	3.76698	0	1.28535	0	52018
A09100 Metabolism	09101 Carbohydrate metabolism	00051 Fructose and mannose metabolism [PATH:ko00051]	K21071	pfk, pfp; ATP-dependent phosphofructokinase / diphosphate-dependent phosphofructokinase [EC:2.7.1.11 2.7.1.90]	contig-90_25416_2	3.76698	0	1.28535	0	52018
A09100 Metabolism	09101 Carbohydrate metabolism	00052 Galactose metabolism [PATH:ko00052]	K21071	pfk, pfp; ATP-dependent phosphofructokinase / diphosphate-dependent phosphofructokinase [EC:2.7.1.11 2.7.1.90]	contig-90_25416_2	3.76698	0	1.28535	0	52018
A09100 Metabolism	09102 Energy metabolism	00680 Methane metabolism [PATH:ko00680]	K21071	pfk, pfp; ATP-dependent phosphofructokinase / diphosphate-dependent phosphofructokinase [EC:2.7.1.11 2.7.1.90]	contig-90_25416_2	3.76698	0	1.28535	0	52018
A09100 Metabolism	09101 Carbohydrate metabolism	00010 Glycolysis / Gluconeogenesis [PATH:ko00010]	K21071	pfk, pfp; ATP-dependent phosphofructokinase / diphosphate-dependent phosphofructokinase [EC:2.7.1.11 2.7.1.90]	contig-90_38595_1	0	0.444682	0	10.7108	203471
A09100 Metabolism	09101 Carbohydrate metabolism	00030 Pentose phosphate pathway [PATH:ko00030]	K21071	pfk, pfp; ATP-dependent phosphofructokinase / diphosphate-dependent phosphofructokinase [EC:2.7.1.11 2.7.1.90]	contig-90_38595_1	0	0.444682	0	10.7108	203471
A09100 Metabolism	09101 Carbohydrate metabolism	00051 Fructose and mannose metabolism [PATH:ko00051]	K21071	pfk, pfp; ATP-dependent phosphofructokinase / diphosphate-dependent phosphofructokinase [EC:2.7.1.11 2.7.1.90]	contig-90_38595_1	0	0.444682	0	10.7108	203471
A09100 Metabolism	09101 Carbohydrate metabolism	00052 Galactose metabolism [PATH:ko00052]	K21071	pfk, pfp; ATP-dependent phosphofructokinase / diphosphate-dependent phosphofructokinase [EC:2.7.1.11 2.7.1.90]	contig-90_38595_1	0	0.444682	0	10.7108	203471
A09100 Metabolism	09102 Energy metabolism	00680 Methane metabolism [PATH:ko00680]	K21071	pfk, pfp; ATP-dependent phosphofructokinase / diphosphate-dependent phosphofructokinase [EC:2.7.1.11 2.7.1.90]	contig-90_38595_1	0	0.444682	0	10.7108	203471
A09100 Metabolism	09101 Carbohydrate metabolism	00010 Glycolysis / Gluconeogenesis [PATH:ko00010]	K21071	pfk, pfp; ATP-dependent phosphofructokinase / diphosphate-dependent phosphofructokinase [EC:2.7.1.11 2.7.1.90]	contig-90_39018_1	14.1501	20.339	1.287	10.7211	31957
A09100 Metabolism	09101 Carbohydrate metabolism	00030 Pentose phosphate pathway [PATH:ko00030]	K21071	pfk, pfp; ATP-dependent phosphofructokinase / diphosphate-dependent phosphofructokinase [EC:2.7.1.11 2.7.1.90]	contig-90_39018_1	14.1501	20.339	1.287	10.7211	31957
A09100 Metabolism	09101 Carbohydrate metabolism	00051 Fructose and mannose metabolism [PATH:ko00051]	K21071	pfk, pfp; ATP-dependent phosphofructokinase / diphosphate-dependent phosphofructokinase [EC:2.7.1.11 2.7.1.90]	contig-90_39018_1	14.1501	20.339	1.287	10.7211	31957
A09100 Metabolism	09101 Carbohydrate metabolism	00052 Galactose metabolism [PATH:ko00052]	K21071	pfk, pfp; ATP-dependent phosphofructokinase / diphosphate-dependent phosphofructokinase [EC:2.7.1.11 2.7.1.90]	contig-90_39018_1	14.1501	20.339	1.287	10.7211	31957
A09100 Metabolism	09102 Energy metabolism	00680 Methane metabolism [PATH:ko00680]	K21071	pfk, pfp; ATP-dependent phosphofructokinase / diphosphate-dependent phosphofructokinase [EC:2.7.1.11 2.7.1.90]	contig-90_39018_1	14.1501	20.339	1.287	10.7211	31957
A09100 Metabolism	09101 Carbohydrate metabolism	00010 Glycolysis / Gluconeogenesis [PATH:ko00010]	K21071	pfk, pfp; ATP-dependent phosphofructokinase / diphosphate-dependent phosphofructokinase [EC:2.7.1.11 2.7.1.90]	contig-90_43288_2	0.582668	3.77203	1.35655	6.95383	80865
A09100 Metabolism	09101 Carbohydrate metabolism	00030 Pentose phosphate pathway [PATH:ko00030]	K21071	pfk, pfp; ATP-dependent phosphofructokinase / diphosphate-dependent phosphofructokinase [EC:2.7.1.11 2.7.1.90]	contig-90_43288_2	0.582668	3.77203	1.35655	6.95383	80865
A09100 Metabolism	09101 Carbohydrate metabolism	00051 Fructose and mannose metabolism [PATH:ko00051]	K21071	pfk, pfp; ATP-dependent phosphofructokinase / diphosphate-dependent phosphofructokinase [EC:2.7.1.11 2.7.1.90]	contig-90_43288_2	0.582668	3.77203	1.35655	6.95383	80865
A09100 Metabolism	09101 Carbohydrate metabolism	00052 Galactose metabolism [PATH:ko00052]	K21071	pfk, pfp; ATP-dependent phosphofructokinase / diphosphate-dependent phosphofructokinase [EC:2.7.1.11 2.7.1.90]	contig-90_43288_2	0.582668	3.77203	1.35655	6.95383	80865
A09100 Metabolism	09102 Energy metabolism	00680 Methane metabolism [PATH:ko00680]	K21071	pfk, pfp; ATP-dependent phosphofructokinase / diphosphate-dependent phosphofructokinase [EC:2.7.1.11 2.7.1.90]	contig-90_43288_2	0.582668	3.77203	1.35655	6.95383	80865
A09100 Metabolism	09101 Carbohydrate metabolism	00010 Glycolysis / Gluconeogenesis [PATH:ko00010]	K21071	pfk, pfp; ATP-dependent phosphofructokinase / diphosphate-dependent phosphofructokinase [EC:2.7.1.11 2.7.1.90]	contig-90_61641_2	0	0	2.1265	0	1716
A09100 Metabolism	09101 Carbohydrate metabolism	00030 Pentose phosphate pathway [PATH:ko00030]	K21071	pfk, pfp; ATP-dependent phosphofructokinase / diphosphate-dependent phosphofructokinase [EC:2.7.1.11 2.7.1.90]	contig-90_61641_2	0	0	2.1265	0	1716
A09100 Metabolism	09101 Carbohydrate metabolism	00051 Fructose and mannose metabolism [PATH:ko00051]	K21071	pfk, pfp; ATP-dependent phosphofructokinase / diphosphate-dependent phosphofructokinase [EC:2.7.1.11 2.7.1.90]	contig-90_61641_2	0	0	2.1265	0	1716
A09100 Metabolism	09101 Carbohydrate metabolism	00052 Galactose metabolism [PATH:ko00052]	K21071	pfk, pfp; ATP-dependent phosphofructokinase / diphosphate-dependent phosphofructokinase [EC:2.7.1.11 2.7.1.90]	contig-90_61641_2	0	0	2.1265	0	1716
A09100 Metabolism	09102 Energy metabolism	00680 Methane metabolism [PATH:ko00680]	K21071	pfk, pfp; ATP-dependent phosphofructokinase / diphosphate-dependent phosphofructokinase [EC:2.7.1.11 2.7.1.90]	contig-90_61641_2	0	0	2.1265	0	1716
A09100 Metabolism	09101 Carbohydrate metabolism	00010 Glycolysis / Gluconeogenesis [PATH:ko00010]	K21071	pfk, pfp; ATP-dependent phosphofructokinase / diphosphate-dependent phosphofructokinase [EC:2.7.1.11 2.7.1.90]	contig-90_63133_1	2.63864	3.50856	0	0	1716
A09100 Metabolism	09101 Carbohydrate metabolism	00030 Pentose phosphate pathway [PATH:ko00030]	K21071	pfk, pfp; ATP-dependent phosphofructokinase / diphosphate-dependent phosphofructokinase [EC:2.7.1.11 2.7.1.90]	contig-90_63133_1	2.63864	3.50856	0	0	1716
A09100 Metabolism	09101 Carbohydrate metabolism	00051 Fructose and mannose metabolism [PATH:ko00051]	K21071	pfk, pfp; ATP-dependent phosphofructokinase / diphosphate-dependent phosphofructokinase [EC:2.7.1.11 2.7.1.90]	contig-90_63133_1	2.63864	3.50856	0	0	1716
A09100 Metabolism	09101 Carbohydrate metabolism	00052 Galactose metabolism [PATH:ko00052]	K21071	pfk, pfp; ATP-dependent phosphofructokinase / diphosphate-dependent phosphofructokinase [EC:2.7.1.11 2.7.1.90]	contig-90_63133_1	2.63864	3.50856	0	0	1716
A09100 Metabolism	09102 Energy metabolism	00680 Methane metabolism [PATH:ko00680]	K21071	pfk, pfp; ATP-dependent phosphofructokinase / diphosphate-dependent phosphofructokinase [EC:2.7.1.11 2.7.1.90]	contig-90_63133_1	2.63864	3.50856	0	0	1716
A09100 Metabolism	09101 Carbohydrate metabolism	00010 Glycolysis / Gluconeogenesis [PATH:ko00010]	K21071	pfk, pfp; ATP-dependent phosphofructokinase / diphosphate-dependent phosphofructokinase [EC:2.7.1.11 2.7.1.90]	contig-90_63138_1	4.44326	0	1.03872	0	1660107
A09100 Metabolism	09101 Carbohydrate metabolism	00030 Pentose phosphate pathway [PATH:ko00030]	K21071	pfk, pfp; ATP-dependent phosphofructokinase / diphosphate-dependent phosphofructokinase [EC:2.7.1.11 2.7.1.90]	contig-90_63138_1	4.44326	0	1.03872	0	1660107
A09100 Metabolism	09101 Carbohydrate metabolism	00051 Fructose and mannose metabolism [PATH:ko00051]	K21071	pfk, pfp; ATP-dependent phosphofructokinase / diphosphate-dependent phosphofructokinase [EC:2.7.1.11 2.7.1.90]	contig-90_63138_1	4.44326	0	1.03872	0	1660107
A09100 Metabolism	09101 Carbohydrate metabolism	00052 Galactose metabolism [PATH:ko00052]	K21071	pfk, pfp; ATP-dependent phosphofructokinase / diphosphate-dependent phosphofructokinase [EC:2.7.1.11 2.7.1.90]	contig-90_63138_1	4.44326	0	1.03872	0	1660107
A09100 Metabolism	09102 Energy metabolism	00680 Methane metabolism [PATH:ko00680]	K21071	pfk, pfp; ATP-dependent phosphofructokinase / diphosphate-dependent phosphofructokinase [EC:2.7.1.11 2.7.1.90]	contig-90_63138_1	4.44326	0	1.03872	0	1660107
A09100 Metabolism	09101 Carbohydrate metabolism	00010 Glycolysis / Gluconeogenesis [PATH:ko00010]	K21071	pfk, pfp; ATP-dependent phosphofructokinase / diphosphate-dependent phosphofructokinase [EC:2.7.1.11 2.7.1.90]	contig-90_64214_1	11.516	0	0	0	1760
A09100 Metabolism	09101 Carbohydrate metabolism	00030 Pentose phosphate pathway [PATH:ko00030]	K21071	pfk, pfp; ATP-dependent phosphofructokinase / diphosphate-dependent phosphofructokinase [EC:2.7.1.11 2.7.1.90]	contig-90_64214_1	11.516	0	0	0	1760
A09100 Metabolism	09101 Carbohydrate metabolism	00051 Fructose and mannose metabolism [PATH:ko00051]	K21071	pfk, pfp; ATP-dependent phosphofructokinase / diphosphate-dependent phosphofructokinase [EC:2.7.1.11 2.7.1.90]	contig-90_64214_1	11.516	0	0	0	1760
A09100 Metabolism	09101 Carbohydrate metabolism	00052 Galactose metabolism [PATH:ko00052]	K21071	pfk, pfp; ATP-dependent phosphofructokinase / diphosphate-dependent phosphofructokinase [EC:2.7.1.11 2.7.1.90]	contig-90_64214_1	11.516	0	0	0	1760
A09100 Metabolism	09102 Energy metabolism	00680 Methane metabolism [PATH:ko00680]	K21071	pfk, pfp; ATP-dependent phosphofructokinase / diphosphate-dependent phosphofructokinase [EC:2.7.1.11 2.7.1.90]	contig-90_64214_1	11.516	0	0	0	1760
A09100 Metabolism	09101 Carbohydrate metabolism	00010 Glycolysis / Gluconeogenesis [PATH:ko00010]	K21071	pfk, pfp; ATP-dependent phosphofructokinase / diphosphate-dependent phosphofructokinase [EC:2.7.1.11 2.7.1.90]	contig-90_73075_2	2.57242	5.12118	0	16.6709	31957
A09100 Metabolism	09101 Carbohydrate metabolism	00030 Pentose phosphate pathway [PATH:ko00030]	K21071	pfk, pfp; ATP-dependent phosphofructokinase / diphosphate-dependent phosphofructokinase [EC:2.7.1.11 2.7.1.90]	contig-90_73075_2	2.57242	5.12118	0	16.6709	31957
A09100 Metabolism	09101 Carbohydrate metabolism	00051 Fructose and mannose metabolism [PATH:ko00051]	K21071	pfk, pfp; ATP-dependent phosphofructokinase / diphosphate-dependent phosphofructokinase [EC:2.7.1.11 2.7.1.90]	contig-90_73075_2	2.57242	5.12118	0	16.6709	31957
A09100 Metabolism	09101 Carbohydrate metabolism	00052 Galactose metabolism [PATH:ko00052]	K21071	pfk, pfp; ATP-dependent phosphofructokinase / diphosphate-dependent phosphofructokinase [EC:2.7.1.11 2.7.1.90]	contig-90_73075_2	2.57242	5.12118	0	16.6709	31957
A09100 Metabolism	09102 Energy metabolism	00680 Methane metabolism [PATH:ko00680]	K21071	pfk, pfp; ATP-dependent phosphofructokinase / diphosphate-dependent phosphofructokinase [EC:2.7.1.11 2.7.1.90]	contig-90_73075_2	2.57242	5.12118	0	16.6709	31957
A09100 Metabolism	09101 Carbohydrate metabolism	00010 Glycolysis / Gluconeogenesis [PATH:ko00010]	K21071	pfk, pfp; ATP-dependent phosphofructokinase / diphosphate-dependent phosphofructokinase [EC:2.7.1.11 2.7.1.90]	contig-90_93560_1	0	0.13881	0	7.11309	2369
A09100 Metabolism	09101 Carbohydrate metabolism	00030 Pentose phosphate pathway [PATH:ko00030]	K21071	pfk, pfp; ATP-dependent phosphofructokinase / diphosphate-dependent phosphofructokinase [EC:2.7.1.11 2.7.1.90]	contig-90_93560_1	0	0.13881	0	7.11309	2369
A09100 Metabolism	09101 Carbohydrate metabolism	00051 Fructose and mannose metabolism [PATH:ko00051]	K21071	pfk, pfp; ATP-dependent phosphofructokinase / diphosphate-dependent phosphofructokinase [EC:2.7.1.11 2.7.1.90]	contig-90_93560_1	0	0.13881	0	7.11309	2369
A09100 Metabolism	09101 Carbohydrate metabolism	00052 Galactose metabolism [PATH:ko00052]	K21071	pfk, pfp; ATP-dependent phosphofructokinase / diphosphate-dependent phosphofructokinase [EC:2.7.1.11 2.7.1.90]	contig-90_93560_1	0	0.13881	0	7.11309	2369
A09100 Metabolism	09102 Energy metabolism	00680 Methane metabolism [PATH:ko00680]	K21071	pfk, pfp; ATP-dependent phosphofructokinase / diphosphate-dependent phosphofructokinase [EC:2.7.1.11 2.7.1.90]	contig-90_93560_1	0	0.13881	0	7.11309	2369
A09100 Metabolism	09101 Carbohydrate metabolism	00010 Glycolysis / Gluconeogenesis [PATH:ko00010]	K21071	pfk, pfp; ATP-dependent phosphofructokinase / diphosphate-dependent phosphofructokinase [EC:2.7.1.11 2.7.1.90]	contig-90_102024_1	2.42418	6.48697	0	0.783563	31957
A09100 Metabolism	09101 Carbohydrate metabolism	00030 Pentose phosphate pathway [PATH:ko00030]	K21071	pfk, pfp; ATP-dependent phosphofructokinase / diphosphate-dependent phosphofructokinase [EC:2.7.1.11 2.7.1.90]	contig-90_102024_1	2.42418	6.48697	0	0.783563	31957
A09100 Metabolism	09101 Carbohydrate metabolism	00051 Fructose and mannose metabolism [PATH:ko00051]	K21071	pfk, pfp; ATP-dependent phosphofructokinase / diphosphate-dependent phosphofructokinase [EC:2.7.1.11 2.7.1.90]	contig-90_102024_1	2.42418	6.48697	0	0.783563	31957
A09100 Metabolism	09101 Carbohydrate metabolism	00052 Galactose metabolism [PATH:ko00052]	K21071	pfk, pfp; ATP-dependent phosphofructokinase / diphosphate-dependent phosphofructokinase [EC:2.7.1.11 2.7.1.90]	contig-90_102024_1	2.42418	6.48697	0	0.783563	31957
A09100 Metabolism	09102 Energy metabolism	00680 Methane metabolism [PATH:ko00680]	K21071	pfk, pfp; ATP-dependent phosphofructokinase / diphosphate-dependent phosphofructokinase [EC:2.7.1.11 2.7.1.90]	contig-90_102024_1	2.42418	6.48697	0	0.783563	31957
A09100 Metabolism	09101 Carbohydrate metabolism	00010 Glycolysis / Gluconeogenesis [PATH:ko00010]	K21071	pfk, pfp; ATP-dependent phosphofructokinase / diphosphate-dependent phosphofructokinase [EC:2.7.1.11 2.7.1.90]	contig-90_107478_1	3.3006	0	0	0	1736464
A09100 Metabolism	09101 Carbohydrate metabolism	00030 Pentose phosphate pathway [PATH:ko00030]	K21071	pfk, pfp; ATP-dependent phosphofructokinase / diphosphate-dependent phosphofructokinase [EC:2.7.1.11 2.7.1.90]	contig-90_107478_1	3.3006	0	0	0	1736464
A09100 Metabolism	09101 Carbohydrate metabolism	00051 Fructose and mannose metabolism [PATH:ko00051]	K21071	pfk, pfp; ATP-dependent phosphofructokinase / diphosphate-dependent phosphofructokinase [EC:2.7.1.11 2.7.1.90]	contig-90_107478_1	3.3006	0	0	0	1736464
A09100 Metabolism	09101 Carbohydrate metabolism	00052 Galactose metabolism [PATH:ko00052]	K21071	pfk, pfp; ATP-dependent phosphofructokinase / diphosphate-dependent phosphofructokinase [EC:2.7.1.11 2.7.1.90]	contig-90_107478_1	3.3006	0	0	0	1736464
A09100 Metabolism	09102 Energy metabolism	00680 Methane metabolism [PATH:ko00680]	K21071	pfk, pfp; ATP-dependent phosphofructokinase / diphosphate-dependent phosphofructokinase [EC:2.7.1.11 2.7.1.90]	contig-90_107478_1	3.3006	0	0	0	1736464
A09100 Metabolism	09101 Carbohydrate metabolism	00010 Glycolysis / Gluconeogenesis [PATH:ko00010]	K21071	pfk, pfp; ATP-dependent phosphofructokinase / diphosphate-dependent phosphofructokinase [EC:2.7.1.11 2.7.1.90]	contig-90_141466_1	8.41142	0	0.828413	0	78537
A09100 Metabolism	09101 Carbohydrate metabolism	00030 Pentose phosphate pathway [PATH:ko00030]	K21071	pfk, pfp; ATP-dependent phosphofructokinase / diphosphate-dependent phosphofructokinase [EC:2.7.1.11 2.7.1.90]	contig-90_141466_1	8.41142	0	0.828413	0	78537
A09100 Metabolism	09101 Carbohydrate metabolism	00051 Fructose and mannose metabolism [PATH:ko00051]	K21071	pfk, pfp; ATP-dependent phosphofructokinase / diphosphate-dependent phosphofructokinase [EC:2.7.1.11 2.7.1.90]	contig-90_141466_1	8.41142	0	0.828413	0	78537
A09100 Metabolism	09101 Carbohydrate metabolism	00052 Galactose metabolism [PATH:ko00052]	K21071	pfk, pfp; ATP-dependent phosphofructokinase / diphosphate-dependent phosphofructokinase [EC:2.7.1.11 2.7.1.90]	contig-90_141466_1	8.41142	0	0.828413	0	78537
A09100 Metabolism	09102 Energy metabolism	00680 Methane metabolism [PATH:ko00680]	K21071	pfk, pfp; ATP-dependent phosphofructokinase / diphosphate-dependent phosphofructokinase [EC:2.7.1.11 2.7.1.90]	contig-90_141466_1	8.41142	0	0.828413	0	78537
A09100 Metabolism	09101 Carbohydrate metabolism	00010 Glycolysis / Gluconeogenesis [PATH:ko00010]	K21071	pfk, pfp; ATP-dependent phosphofructokinase / diphosphate-dependent phosphofructokinase [EC:2.7.1.11 2.7.1.90]	contig-90_155280_1	5.30842	0	1.69122	0	80864
A09100 Metabolism	09101 Carbohydrate metabolism	00030 Pentose phosphate pathway [PATH:ko00030]	K21071	pfk, pfp; ATP-dependent phosphofructokinase / diphosphate-dependent phosphofructokinase [EC:2.7.1.11 2.7.1.90]	contig-90_155280_1	5.30842	0	1.69122	0	80864
A09100 Metabolism	09101 Carbohydrate metabolism	00051 Fructose and mannose metabolism [PATH:ko00051]	K21071	pfk, pfp; ATP-dependent phosphofructokinase / diphosphate-dependent phosphofructokinase [EC:2.7.1.11 2.7.1.90]	contig-90_155280_1	5.30842	0	1.69122	0	80864
A09100 Metabolism	09101 Carbohydrate metabolism	00052 Galactose metabolism [PATH:ko00052]	K21071	pfk, pfp; ATP-dependent phosphofructokinase / diphosphate-dependent phosphofructokinase [EC:2.7.1.11 2.7.1.90]	contig-90_155280_1	5.30842	0	1.69122	0	80864
A09100 Metabolism	09102 Energy metabolism	00680 Methane metabolism [PATH:ko00680]	K21071	pfk, pfp; ATP-dependent phosphofructokinase / diphosphate-dependent phosphofructokinase [EC:2.7.1.11 2.7.1.90]	contig-90_155280_1	5.30842	0	1.69122	0	80864
A09100 Metabolism	09101 Carbohydrate metabolism	00010 Glycolysis / Gluconeogenesis [PATH:ko00010]	K21071	pfk, pfp; ATP-dependent phosphofructokinase / diphosphate-dependent phosphofructokinase [EC:2.7.1.11 2.7.1.90]	contig-90_168175_2	0	0	0	0	1760
A09100 Metabolism	09101 Carbohydrate metabolism	00030 Pentose phosphate pathway [PATH:ko00030]	K21071	pfk, pfp; ATP-dependent phosphofructokinase / diphosphate-dependent phosphofructokinase [EC:2.7.1.11 2.7.1.90]	contig-90_168175_2	0	0	0	0	1760
A09100 Metabolism	09101 Carbohydrate metabolism	00051 Fructose and mannose metabolism [PATH:ko00051]	K21071	pfk, pfp; ATP-dependent phosphofructokinase / diphosphate-dependent phosphofructokinase [EC:2.7.1.11 2.7.1.90]	contig-90_168175_2	0	0	0	0	1760
A09100 Metabolism	09101 Carbohydrate metabolism	00052 Galactose metabolism [PATH:ko00052]	K21071	pfk, pfp; ATP-dependent phosphofructokinase / diphosphate-dependent phosphofructokinase [EC:2.7.1.11 2.7.1.90]	contig-90_168175_2	0	0	0	0	1760
A09100 Metabolism	09102 Energy metabolism	00680 Methane metabolism [PATH:ko00680]	K21071	pfk, pfp; ATP-dependent phosphofructokinase / diphosphate-dependent phosphofructokinase [EC:2.7.1.11 2.7.1.90]	contig-90_168175_2	0	0	0	0	1760
A09100 Metabolism	09101 Carbohydrate metabolism	00010 Glycolysis / Gluconeogenesis [PATH:ko00010]	K21071	pfk, pfp; ATP-dependent phosphofructokinase / diphosphate-dependent phosphofructokinase [EC:2.7.1.11 2.7.1.90]	contig-90_171120_1	1.01581	2.83174	1.5433	0	31957
A09100 Metabolism	09101 Carbohydrate metabolism	00030 Pentose phosphate pathway [PATH:ko00030]	K21071	pfk, pfp; ATP-dependent phosphofructokinase / diphosphate-dependent phosphofructokinase [EC:2.7.1.11 2.7.1.90]	contig-90_171120_1	1.01581	2.83174	1.5433	0	31957
A09100 Metabolism	09101 Carbohydrate metabolism	00051 Fructose and mannose metabolism [PATH:ko00051]	K21071	pfk, pfp; ATP-dependent phosphofructokinase / diphosphate-dependent phosphofructokinase [EC:2.7.1.11 2.7.1.90]	contig-90_171120_1	1.01581	2.83174	1.5433	0	31957
A09100 Metabolism	09101 Carbohydrate metabolism	00052 Galactose metabolism [PATH:ko00052]	K21071	pfk, pfp; ATP-dependent phosphofructokinase / diphosphate-dependent phosphofructokinase [EC:2.7.1.11 2.7.1.90]	contig-90_171120_1	1.01581	2.83174	1.5433	0	31957
A09100 Metabolism	09102 Energy metabolism	00680 Methane metabolism [PATH:ko00680]	K21071	pfk, pfp; ATP-dependent phosphofructokinase / diphosphate-dependent phosphofructokinase [EC:2.7.1.11 2.7.1.90]	contig-90_171120_1	1.01581	2.83174	1.5433	0	31957
A09100 Metabolism	09101 Carbohydrate metabolism	00010 Glycolysis / Gluconeogenesis [PATH:ko00010]	K21071	pfk, pfp; ATP-dependent phosphofructokinase / diphosphate-dependent phosphofructokinase [EC:2.7.1.11 2.7.1.90]	contig-90_174462_1	5.26944	0	0	0	335058
A09100 Metabolism	09101 Carbohydrate metabolism	00030 Pentose phosphate pathway [PATH:ko00030]	K21071	pfk, pfp; ATP-dependent phosphofructokinase / diphosphate-dependent phosphofructokinase [EC:2.7.1.11 2.7.1.90]	contig-90_174462_1	5.26944	0	0	0	335058
A09100 Metabolism	09101 Carbohydrate metabolism	00051 Fructose and mannose metabolism [PATH:ko00051]	K21071	pfk, pfp; ATP-dependent phosphofructokinase / diphosphate-dependent phosphofructokinase [EC:2.7.1.11 2.7.1.90]	contig-90_174462_1	5.26944	0	0	0	335058
A09100 Metabolism	09101 Carbohydrate metabolism	00052 Galactose metabolism [PATH:ko00052]	K21071	pfk, pfp; ATP-dependent phosphofructokinase / diphosphate-dependent phosphofructokinase [EC:2.7.1.11 2.7.1.90]	contig-90_174462_1	5.26944	0	0	0	335058
A09100 Metabolism	09102 Energy metabolism	00680 Methane metabolism [PATH:ko00680]	K21071	pfk, pfp; ATP-dependent phosphofructokinase / diphosphate-dependent phosphofructokinase [EC:2.7.1.11 2.7.1.90]	contig-90_174462_1	5.26944	0	0	0	335058
A09100 Metabolism	09101 Carbohydrate metabolism	00010 Glycolysis / Gluconeogenesis [PATH:ko00010]	K20866	yihX; glucose-1-phosphatase [EC:3.1.3.10]	contig-90_9044_1	14.8195	0	3.7315	0	110932
A09100 Metabolism	09101 Carbohydrate metabolism	00010 Glycolysis / Gluconeogenesis [PATH:ko00010]	K20866	yihX; glucose-1-phosphatase [EC:3.1.3.10]	contig-90_69818_2	0	0.330938	0	0	413501
A09100 Metabolism	09101 Carbohydrate metabolism	00010 Glycolysis / Gluconeogenesis [PATH:ko00010]	K20866	yihX; glucose-1-phosphatase [EC:3.1.3.10]	contig-90_91345_1	16.5457	9.51911	0	0	614
A09100 Metabolism	09101 Carbohydrate metabolism	00010 Glycolysis / Gluconeogenesis [PATH:ko00010]	K20866	yihX; glucose-1-phosphatase [EC:3.1.3.10]	contig-90_135499_1	8.53847	8.69031	0	0	712469
A09100 Metabolism	09101 Carbohydrate metabolism	00010 Glycolysis / Gluconeogenesis [PATH:ko00010]	K20866	yihX; glucose-1-phosphatase [EC:3.1.3.10]	contig-90_164539_1	21.3809	0	0	0	1908236
A09100 Metabolism	09101 Carbohydrate metabolism	00010 Glycolysis / Gluconeogenesis [PATH:ko00010]	K20118	PTS-Glc1-EIIC, ptsG, glcA, glcB; PTS system, glucose-specific IIC component	contig-90_40371_1	1.54488	4.19122	0.0354963	0	1279
A09100 Metabolism	09101 Carbohydrate metabolism	00010 Glycolysis / Gluconeogenesis [PATH:ko00010]	K20117	PTS-Glc1-EIIB, ptsG, glcA, glcB; PTS system, glucose-specific IIB component [EC:2.7.1.199]	contig-90_40371_1	1.54488	4.19122	0.0354963	0	1279
A09100 Metabolism	09101 Carbohydrate metabolism	00010 Glycolysis / Gluconeogenesis [PATH:ko00010]	K20116	PTS-Glc1-EIIA, ptsG, glcA, glcB; PTS system, glucose-specific IIA component [EC:2.7.1.199]	contig-90_40371_1	1.54488	4.19122	0.0354963	0	1279
A09100 Metabolism	09101 Carbohydrate metabolism	00520 Amino sugar and nucleotide sugar metabolism [PATH:ko00520]	K20118	PTS-Glc1-EIIC, ptsG, glcA, glcB; PTS system, glucose-specific IIC component	contig-90_40371_1	1.54488	4.19122	0.0354963	0	1279
A09100 Metabolism	09101 Carbohydrate metabolism	00520 Amino sugar and nucleotide sugar metabolism [PATH:ko00520]	K20117	PTS-Glc1-EIIB, ptsG, glcA, glcB; PTS system, glucose-specific IIB component [EC:2.7.1.199]	contig-90_40371_1	1.54488	4.19122	0.0354963	0	1279
A09100 Metabolism	09101 Carbohydrate metabolism	00520 Amino sugar and nucleotide sugar metabolism [PATH:ko00520]	K20116	PTS-Glc1-EIIA, ptsG, glcA, glcB; PTS system, glucose-specific IIA component [EC:2.7.1.199]	contig-90_40371_1	1.54488	4.19122	0.0354963	0	1279
A09130 Environmental Information Processing	09131 Membrane transport	02060 Phosphotransferase system (PTS) [PATH:ko02060]	K20118	PTS-Glc1-EIIC, ptsG, glcA, glcB; PTS system, glucose-specific IIC component	contig-90_40371_1	1.54488	4.19122	0.0354963	0	1279
A09130 Environmental Information Processing	09131 Membrane transport	02060 Phosphotransferase system (PTS) [PATH:ko02060]	K20117	PTS-Glc1-EIIB, ptsG, glcA, glcB; PTS system, glucose-specific IIB component [EC:2.7.1.199]	contig-90_40371_1	1.54488	4.19122	0.0354963	0	1279
A09130 Environmental Information Processing	09131 Membrane transport	02060 Phosphotransferase system (PTS) [PATH:ko02060]	K20116	PTS-Glc1-EIIA, ptsG, glcA, glcB; PTS system, glucose-specific IIA component [EC:2.7.1.199]	contig-90_40371_1	1.54488	4.19122	0.0354963	0	1279
A09100 Metabolism	09101 Carbohydrate metabolism	00010 Glycolysis / Gluconeogenesis [PATH:ko00010]	K20118	PTS-Glc1-EIIC, ptsG, glcA, glcB; PTS system, glucose-specific IIC component	contig-90_95415_1	0.0402299	1.237	0	1.58268	1279
A09100 Metabolism	09101 Carbohydrate metabolism	00010 Glycolysis / Gluconeogenesis [PATH:ko00010]	K20117	PTS-Glc1-EIIB, ptsG, glcA, glcB; PTS system, glucose-specific IIB component [EC:2.7.1.199]	contig-90_95415_1	0.0402299	1.237	0	1.58268	1279
A09100 Metabolism	09101 Carbohydrate metabolism	00010 Glycolysis / Gluconeogenesis [PATH:ko00010]	K20116	PTS-Glc1-EIIA, ptsG, glcA, glcB; PTS system, glucose-specific IIA component [EC:2.7.1.199]	contig-90_95415_1	0.0402299	1.237	0	1.58268	1279
A09100 Metabolism	09101 Carbohydrate metabolism	00520 Amino sugar and nucleotide sugar metabolism [PATH:ko00520]	K20118	PTS-Glc1-EIIC, ptsG, glcA, glcB; PTS system, glucose-specific IIC component	contig-90_95415_1	0.0402299	1.237	0	1.58268	1279
A09100 Metabolism	09101 Carbohydrate metabolism	00520 Amino sugar and nucleotide sugar metabolism [PATH:ko00520]	K20117	PTS-Glc1-EIIB, ptsG, glcA, glcB; PTS system, glucose-specific IIB component [EC:2.7.1.199]	contig-90_95415_1	0.0402299	1.237	0	1.58268	1279
A09100 Metabolism	09101 Carbohydrate metabolism	00520 Amino sugar and nucleotide sugar metabolism [PATH:ko00520]	K20116	PTS-Glc1-EIIA, ptsG, glcA, glcB; PTS system, glucose-specific IIA component [EC:2.7.1.199]	contig-90_95415_1	0.0402299	1.237	0	1.58268	1279
A09130 Environmental Information Processing	09131 Membrane transport	02060 Phosphotransferase system (PTS) [PATH:ko02060]	K20118	PTS-Glc1-EIIC, ptsG, glcA, glcB; PTS system, glucose-specific IIC component	contig-90_95415_1	0.0402299	1.237	0	1.58268	1279
A09130 Environmental Information Processing	09131 Membrane transport	02060 Phosphotransferase system (PTS) [PATH:ko02060]	K20117	PTS-Glc1-EIIB, ptsG, glcA, glcB; PTS system, glucose-specific IIB component [EC:2.7.1.199]	contig-90_95415_1	0.0402299	1.237	0	1.58268	1279
A09130 Environmental Information Processing	09131 Membrane transport	02060 Phosphotransferase system (PTS) [PATH:ko02060]	K20116	PTS-Glc1-EIIA, ptsG, glcA, glcB; PTS system, glucose-specific IIA component [EC:2.7.1.199]	contig-90_95415_1	0.0402299	1.237	0	1.58268	1279
A09100 Metabolism	09101 Carbohydrate metabolism	00010 Glycolysis / Gluconeogenesis [PATH:ko00010]	K20118	PTS-Glc1-EIIC, ptsG, glcA, glcB; PTS system, glucose-specific IIC component	contig-90_144146_1	0	1.08198	0	4.94099	1386
A09100 Metabolism	09101 Carbohydrate metabolism	00010 Glycolysis / Gluconeogenesis [PATH:ko00010]	K20117	PTS-Glc1-EIIB, ptsG, glcA, glcB; PTS system, glucose-specific IIB component [EC:2.7.1.199]	contig-90_144146_1	0	1.08198	0	4.94099	1386
A09100 Metabolism	09101 Carbohydrate metabolism	00010 Glycolysis / Gluconeogenesis [PATH:ko00010]	K20116	PTS-Glc1-EIIA, ptsG, glcA, glcB; PTS system, glucose-specific IIA component [EC:2.7.1.199]	contig-90_144146_1	0	1.08198	0	4.94099	1386
A09100 Metabolism	09101 Carbohydrate metabolism	00520 Amino sugar and nucleotide sugar metabolism [PATH:ko00520]	K20118	PTS-Glc1-EIIC, ptsG, glcA, glcB; PTS system, glucose-specific IIC component	contig-90_144146_1	0	1.08198	0	4.94099	1386
A09100 Metabolism	09101 Carbohydrate metabolism	00520 Amino sugar and nucleotide sugar metabolism [PATH:ko00520]	K20117	PTS-Glc1-EIIB, ptsG, glcA, glcB; PTS system, glucose-specific IIB component [EC:2.7.1.199]	contig-90_144146_1	0	1.08198	0	4.94099	1386
A09100 Metabolism	09101 Carbohydrate metabolism	00520 Amino sugar and nucleotide sugar metabolism [PATH:ko00520]	K20116	PTS-Glc1-EIIA, ptsG, glcA, glcB; PTS system, glucose-specific IIA component [EC:2.7.1.199]	contig-90_144146_1	0	1.08198	0	4.94099	1386
A09130 Environmental Information Processing	09131 Membrane transport	02060 Phosphotransferase system (PTS) [PATH:ko02060]	K20118	PTS-Glc1-EIIC, ptsG, glcA, glcB; PTS system, glucose-specific IIC component	contig-90_144146_1	0	1.08198	0	4.94099	1386
A09130 Environmental Information Processing	09131 Membrane transport	02060 Phosphotransferase system (PTS) [PATH:ko02060]	K20117	PTS-Glc1-EIIB, ptsG, glcA, glcB; PTS system, glucose-specific IIB component [EC:2.7.1.199]	contig-90_144146_1	0	1.08198	0	4.94099	1386
A09130 Environmental Information Processing	09131 Membrane transport	02060 Phosphotransferase system (PTS) [PATH:ko02060]	K20116	PTS-Glc1-EIIA, ptsG, glcA, glcB; PTS system, glucose-specific IIA component [EC:2.7.1.199]	contig-90_144146_1	0	1.08198	0	4.94099	1386
A09100 Metabolism	09101 Carbohydrate metabolism	00010 Glycolysis / Gluconeogenesis [PATH:ko00010]	K16370	pfkB; 6-phosphofructokinase 2 [EC:2.7.1.11]	contig-90_103776_1	2.56166	0	2.67233	0	89966
A09100 Metabolism	09101 Carbohydrate metabolism	00030 Pentose phosphate pathway [PATH:ko00030]	K16370	pfkB; 6-phosphofructokinase 2 [EC:2.7.1.11]	contig-90_103776_1	2.56166	0	2.67233	0	89966
A09100 Metabolism	09101 Carbohydrate metabolism	00051 Fructose and mannose metabolism [PATH:ko00051]	K16370	pfkB; 6-phosphofructokinase 2 [EC:2.7.1.11]	contig-90_103776_1	2.56166	0	2.67233	0	89966
A09100 Metabolism	09101 Carbohydrate metabolism	00052 Galactose metabolism [PATH:ko00052]	K16370	pfkB; 6-phosphofructokinase 2 [EC:2.7.1.11]	contig-90_103776_1	2.56166	0	2.67233	0	89966
A09100 Metabolism	09102 Energy metabolism	00680 Methane metabolism [PATH:ko00680]	K16370	pfkB; 6-phosphofructokinase 2 [EC:2.7.1.11]	contig-90_103776_1	2.56166	0	2.67233	0	89966
A09100 Metabolism	09101 Carbohydrate metabolism	00010 Glycolysis / Gluconeogenesis [PATH:ko00010]	K16370	pfkB; 6-phosphofructokinase 2 [EC:2.7.1.11]	contig-90_117437_1	0.141026	0	4.25609	0	89966
A09100 Metabolism	09101 Carbohydrate metabolism	00030 Pentose phosphate pathway [PATH:ko00030]	K16370	pfkB; 6-phosphofructokinase 2 [EC:2.7.1.11]	contig-90_117437_1	0.141026	0	4.25609	0	89966
A09100 Metabolism	09101 Carbohydrate metabolism	00051 Fructose and mannose metabolism [PATH:ko00051]	K16370	pfkB; 6-phosphofructokinase 2 [EC:2.7.1.11]	contig-90_117437_1	0.141026	0	4.25609	0	89966
A09100 Metabolism	09101 Carbohydrate metabolism	00052 Galactose metabolism [PATH:ko00052]	K16370	pfkB; 6-phosphofructokinase 2 [EC:2.7.1.11]	contig-90_117437_1	0.141026	0	4.25609	0	89966
A09100 Metabolism	09102 Energy metabolism	00680 Methane metabolism [PATH:ko00680]	K16370	pfkB; 6-phosphofructokinase 2 [EC:2.7.1.11]	contig-90_117437_1	0.141026	0	4.25609	0	89966
A09100 Metabolism	09101 Carbohydrate metabolism	00010 Glycolysis / Gluconeogenesis [PATH:ko00010]	K16306	K16306; fructose-bisphosphate aldolase / 2-amino-3,7-dideoxy-D-threo-hept-6-ulosonate synthase [EC:4.1.2.13 2.2.1.10]	contig-90_123395_1	0	3.23639	0	0	1883
A09100 Metabolism	09101 Carbohydrate metabolism	00030 Pentose phosphate pathway [PATH:ko00030]	K16306	K16306; fructose-bisphosphate aldolase / 2-amino-3,7-dideoxy-D-threo-hept-6-ulosonate synthase [EC:4.1.2.13 2.2.1.10]	contig-90_123395_1	0	3.23639	0	0	1883
A09100 Metabolism	09101 Carbohydrate metabolism	00051 Fructose and mannose metabolism [PATH:ko00051]	K16306	K16306; fructose-bisphosphate aldolase / 2-amino-3,7-dideoxy-D-threo-hept-6-ulosonate synthase [EC:4.1.2.13 2.2.1.10]	contig-90_123395_1	0	3.23639	0	0	1883
A09100 Metabolism	09102 Energy metabolism	00680 Methane metabolism [PATH:ko00680]	K16306	K16306; fructose-bisphosphate aldolase / 2-amino-3,7-dideoxy-D-threo-hept-6-ulosonate synthase [EC:4.1.2.13 2.2.1.10]	contig-90_123395_1	0	3.23639	0	0	1883
A09100 Metabolism	09105 Amino acid metabolism	00400 Phenylalanine, tyrosine and tryptophan biosynthesis [PATH:ko00400]	K16306	K16306; fructose-bisphosphate aldolase / 2-amino-3,7-dideoxy-D-threo-hept-6-ulosonate synthase [EC:4.1.2.13 2.2.1.10]	contig-90_123395_1	0	3.23639	0	0	1883
A09100 Metabolism	09101 Carbohydrate metabolism	00010 Glycolysis / Gluconeogenesis [PATH:ko00010]	K15778	pmm-pgm; phosphomannomutase / phosphoglucomutase [EC:5.4.2.8 5.4.2.2]	contig-90_18438_1	0	0.0486827	0.0924224	0.0425268	356
A09100 Metabolism	09101 Carbohydrate metabolism	00030 Pentose phosphate pathway [PATH:ko00030]	K15778	pmm-pgm; phosphomannomutase / phosphoglucomutase [EC:5.4.2.8 5.4.2.2]	contig-90_18438_1	0	0.0486827	0.0924224	0.0425268	356
A09100 Metabolism	09101 Carbohydrate metabolism	00051 Fructose and mannose metabolism [PATH:ko00051]	K15778	pmm-pgm; phosphomannomutase / phosphoglucomutase [EC:5.4.2.8 5.4.2.2]	contig-90_18438_1	0	0.0486827	0.0924224	0.0425268	356
A09100 Metabolism	09101 Carbohydrate metabolism	00052 Galactose metabolism [PATH:ko00052]	K15778	pmm-pgm; phosphomannomutase / phosphoglucomutase [EC:5.4.2.8 5.4.2.2]	contig-90_18438_1	0	0.0486827	0.0924224	0.0425268	356
A09100 Metabolism	09101 Carbohydrate metabolism	00500 Starch and sucrose metabolism [PATH:ko00500]	K15778	pmm-pgm; phosphomannomutase / phosphoglucomutase [EC:5.4.2.8 5.4.2.2]	contig-90_18438_1	0	0.0486827	0.0924224	0.0425268	356
A09100 Metabolism	09101 Carbohydrate metabolism	00520 Amino sugar and nucleotide sugar metabolism [PATH:ko00520]	K15778	pmm-pgm; phosphomannomutase / phosphoglucomutase [EC:5.4.2.8 5.4.2.2]	contig-90_18438_1	0	0.0486827	0.0924224	0.0425268	356
A09100 Metabolism	09104 Nucleotide metabolism	00230 Purine metabolism [PATH:ko00230]	K15778	pmm-pgm; phosphomannomutase / phosphoglucomutase [EC:5.4.2.8 5.4.2.2]	contig-90_18438_1	0	0.0486827	0.0924224	0.0425268	356
A09100 Metabolism	09110 Biosynthesis of other secondary metabolites	00521 Streptomycin biosynthesis [PATH:ko00521]	K15778	pmm-pgm; phosphomannomutase / phosphoglucomutase [EC:5.4.2.8 5.4.2.2]	contig-90_18438_1	0	0.0486827	0.0924224	0.0425268	356
A09100 Metabolism	09101 Carbohydrate metabolism	00010 Glycolysis / Gluconeogenesis [PATH:ko00010]	K15778	pmm-pgm; phosphomannomutase / phosphoglucomutase [EC:5.4.2.8 5.4.2.2]	contig-90_31910_1	0.309171	0.0369614	0.155313	0.106843	1565605
A09100 Metabolism	09101 Carbohydrate metabolism	00030 Pentose phosphate pathway [PATH:ko00030]	K15778	pmm-pgm; phosphomannomutase / phosphoglucomutase [EC:5.4.2.8 5.4.2.2]	contig-90_31910_1	0.309171	0.0369614	0.155313	0.106843	1565605
A09100 Metabolism	09101 Carbohydrate metabolism	00051 Fructose and mannose metabolism [PATH:ko00051]	K15778	pmm-pgm; phosphomannomutase / phosphoglucomutase [EC:5.4.2.8 5.4.2.2]	contig-90_31910_1	0.309171	0.0369614	0.155313	0.106843	1565605
A09100 Metabolism	09101 Carbohydrate metabolism	00052 Galactose metabolism [PATH:ko00052]	K15778	pmm-pgm; phosphomannomutase / phosphoglucomutase [EC:5.4.2.8 5.4.2.2]	contig-90_31910_1	0.309171	0.0369614	0.155313	0.106843	1565605
A09100 Metabolism	09101 Carbohydrate metabolism	00500 Starch and sucrose metabolism [PATH:ko00500]	K15778	pmm-pgm; phosphomannomutase / phosphoglucomutase [EC:5.4.2.8 5.4.2.2]	contig-90_31910_1	0.309171	0.0369614	0.155313	0.106843	1565605
A09100 Metabolism	09101 Carbohydrate metabolism	00520 Amino sugar and nucleotide sugar metabolism [PATH:ko00520]	K15778	pmm-pgm; phosphomannomutase / phosphoglucomutase [EC:5.4.2.8 5.4.2.2]	contig-90_31910_1	0.309171	0.0369614	0.155313	0.106843	1565605
A09100 Metabolism	09104 Nucleotide metabolism	00230 Purine metabolism [PATH:ko00230]	K15778	pmm-pgm; phosphomannomutase / phosphoglucomutase [EC:5.4.2.8 5.4.2.2]	contig-90_31910_1	0.309171	0.0369614	0.155313	0.106843	1565605
A09100 Metabolism	09110 Biosynthesis of other secondary metabolites	00521 Streptomycin biosynthesis [PATH:ko00521]	K15778	pmm-pgm; phosphomannomutase / phosphoglucomutase [EC:5.4.2.8 5.4.2.2]	contig-90_31910_1	0.309171	0.0369614	0.155313	0.106843	1565605
A09100 Metabolism	09101 Carbohydrate metabolism	00010 Glycolysis / Gluconeogenesis [PATH:ko00010]	K15778	pmm-pgm; phosphomannomutase / phosphoglucomutase [EC:5.4.2.8 5.4.2.2]	contig-90_42199_1	0.165022	0	0.165822	0.0595935	356
A09100 Metabolism	09101 Carbohydrate metabolism	00030 Pentose phosphate pathway [PATH:ko00030]	K15778	pmm-pgm; phosphomannomutase / phosphoglucomutase [EC:5.4.2.8 5.4.2.2]	contig-90_42199_1	0.165022	0	0.165822	0.0595935	356
A09100 Metabolism	09101 Carbohydrate metabolism	00051 Fructose and mannose metabolism [PATH:ko00051]	K15778	pmm-pgm; phosphomannomutase / phosphoglucomutase [EC:5.4.2.8 5.4.2.2]	contig-90_42199_1	0.165022	0	0.165822	0.0595935	356
A09100 Metabolism	09101 Carbohydrate metabolism	00052 Galactose metabolism [PATH:ko00052]	K15778	pmm-pgm; phosphomannomutase / phosphoglucomutase [EC:5.4.2.8 5.4.2.2]	contig-90_42199_1	0.165022	0	0.165822	0.0595935	356
A09100 Metabolism	09101 Carbohydrate metabolism	00500 Starch and sucrose metabolism [PATH:ko00500]	K15778	pmm-pgm; phosphomannomutase / phosphoglucomutase [EC:5.4.2.8 5.4.2.2]	contig-90_42199_1	0.165022	0	0.165822	0.0595935	356
A09100 Metabolism	09101 Carbohydrate metabolism	00520 Amino sugar and nucleotide sugar metabolism [PATH:ko00520]	K15778	pmm-pgm; phosphomannomutase / phosphoglucomutase [EC:5.4.2.8 5.4.2.2]	contig-90_42199_1	0.165022	0	0.165822	0.0595935	356
A09100 Metabolism	09104 Nucleotide metabolism	00230 Purine metabolism [PATH:ko00230]	K15778	pmm-pgm; phosphomannomutase / phosphoglucomutase [EC:5.4.2.8 5.4.2.2]	contig-90_42199_1	0.165022	0	0.165822	0.0595935	356
A09100 Metabolism	09110 Biosynthesis of other secondary metabolites	00521 Streptomycin biosynthesis [PATH:ko00521]	K15778	pmm-pgm; phosphomannomutase / phosphoglucomutase [EC:5.4.2.8 5.4.2.2]	contig-90_42199_1	0.165022	0	0.165822	0.0595935	356
A09100 Metabolism	09101 Carbohydrate metabolism	00010 Glycolysis / Gluconeogenesis [PATH:ko00010]	K15778	pmm-pgm; phosphomannomutase / phosphoglucomutase [EC:5.4.2.8 5.4.2.2]	contig-90_51595_2	0	0	0.182278	0.314105	72276
A09100 Metabolism	09101 Carbohydrate metabolism	00030 Pentose phosphate pathway [PATH:ko00030]	K15778	pmm-pgm; phosphomannomutase / phosphoglucomutase [EC:5.4.2.8 5.4.2.2]	contig-90_51595_2	0	0	0.182278	0.314105	72276
A09100 Metabolism	09101 Carbohydrate metabolism	00051 Fructose and mannose metabolism [PATH:ko00051]	K15778	pmm-pgm; phosphomannomutase / phosphoglucomutase [EC:5.4.2.8 5.4.2.2]	contig-90_51595_2	0	0	0.182278	0.314105	72276
A09100 Metabolism	09101 Carbohydrate metabolism	00052 Galactose metabolism [PATH:ko00052]	K15778	pmm-pgm; phosphomannomutase / phosphoglucomutase [EC:5.4.2.8 5.4.2.2]	contig-90_51595_2	0	0	0.182278	0.314105	72276
A09100 Metabolism	09101 Carbohydrate metabolism	00500 Starch and sucrose metabolism [PATH:ko00500]	K15778	pmm-pgm; phosphomannomutase / phosphoglucomutase [EC:5.4.2.8 5.4.2.2]	contig-90_51595_2	0	0	0.182278	0.314105	72276
A09100 Metabolism	09101 Carbohydrate metabolism	00520 Amino sugar and nucleotide sugar metabolism [PATH:ko00520]	K15778	pmm-pgm; phosphomannomutase / phosphoglucomutase [EC:5.4.2.8 5.4.2.2]	contig-90_51595_2	0	0	0.182278	0.314105	72276
A09100 Metabolism	09104 Nucleotide metabolism	00230 Purine metabolism [PATH:ko00230]	K15778	pmm-pgm; phosphomannomutase / phosphoglucomutase [EC:5.4.2.8 5.4.2.2]	contig-90_51595_2	0	0	0.182278	0.314105	72276
A09100 Metabolism	09110 Biosynthesis of other secondary metabolites	00521 Streptomycin biosynthesis [PATH:ko00521]	K15778	pmm-pgm; phosphomannomutase / phosphoglucomutase [EC:5.4.2.8 5.4.2.2]	contig-90_51595_2	0	0	0.182278	0.314105	72276
A09100 Metabolism	09101 Carbohydrate metabolism	00010 Glycolysis / Gluconeogenesis [PATH:ko00010]	K15778	pmm-pgm; phosphomannomutase / phosphoglucomutase [EC:5.4.2.8 5.4.2.2]	contig-90_54749_2	0	0	0.235304	0.055233	374
A09100 Metabolism	09101 Carbohydrate metabolism	00030 Pentose phosphate pathway [PATH:ko00030]	K15778	pmm-pgm; phosphomannomutase / phosphoglucomutase [EC:5.4.2.8 5.4.2.2]	contig-90_54749_2	0	0	0.235304	0.055233	374
A09100 Metabolism	09101 Carbohydrate metabolism	00051 Fructose and mannose metabolism [PATH:ko00051]	K15778	pmm-pgm; phosphomannomutase / phosphoglucomutase [EC:5.4.2.8 5.4.2.2]	contig-90_54749_2	0	0	0.235304	0.055233	374
A09100 Metabolism	09101 Carbohydrate metabolism	00052 Galactose metabolism [PATH:ko00052]	K15778	pmm-pgm; phosphomannomutase / phosphoglucomutase [EC:5.4.2.8 5.4.2.2]	contig-90_54749_2	0	0	0.235304	0.055233	374
A09100 Metabolism	09101 Carbohydrate metabolism	00500 Starch and sucrose metabolism [PATH:ko00500]	K15778	pmm-pgm; phosphomannomutase / phosphoglucomutase [EC:5.4.2.8 5.4.2.2]	contig-90_54749_2	0	0	0.235304	0.055233	374
A09100 Metabolism	09101 Carbohydrate metabolism	00520 Amino sugar and nucleotide sugar metabolism [PATH:ko00520]	K15778	pmm-pgm; phosphomannomutase / phosphoglucomutase [EC:5.4.2.8 5.4.2.2]	contig-90_54749_2	0	0	0.235304	0.055233	374
A09100 Metabolism	09104 Nucleotide metabolism	00230 Purine metabolism [PATH:ko00230]	K15778	pmm-pgm; phosphomannomutase / phosphoglucomutase [EC:5.4.2.8 5.4.2.2]	contig-90_54749_2	0	0	0.235304	0.055233	374
A09100 Metabolism	09110 Biosynthesis of other secondary metabolites	00521 Streptomycin biosynthesis [PATH:ko00521]	K15778	pmm-pgm; phosphomannomutase / phosphoglucomutase [EC:5.4.2.8 5.4.2.2]	contig-90_54749_2	0	0	0.235304	0.055233	374
A09100 Metabolism	09101 Carbohydrate metabolism	00010 Glycolysis / Gluconeogenesis [PATH:ko00010]	K15778	pmm-pgm; phosphomannomutase / phosphoglucomutase [EC:5.4.2.8 5.4.2.2]	contig-90_67724_2	0.122396	0.079862	0	0	28216
A09100 Metabolism	09101 Carbohydrate metabolism	00030 Pentose phosphate pathway [PATH:ko00030]	K15778	pmm-pgm; phosphomannomutase / phosphoglucomutase [EC:5.4.2.8 5.4.2.2]	contig-90_67724_2	0.122396	0.079862	0	0	28216
A09100 Metabolism	09101 Carbohydrate metabolism	00051 Fructose and mannose metabolism [PATH:ko00051]	K15778	pmm-pgm; phosphomannomutase / phosphoglucomutase [EC:5.4.2.8 5.4.2.2]	contig-90_67724_2	0.122396	0.079862	0	0	28216
A09100 Metabolism	09101 Carbohydrate metabolism	00052 Galactose metabolism [PATH:ko00052]	K15778	pmm-pgm; phosphomannomutase / phosphoglucomutase [EC:5.4.2.8 5.4.2.2]	contig-90_67724_2	0.122396	0.079862	0	0	28216
A09100 Metabolism	09101 Carbohydrate metabolism	00500 Starch and sucrose metabolism [PATH:ko00500]	K15778	pmm-pgm; phosphomannomutase / phosphoglucomutase [EC:5.4.2.8 5.4.2.2]	contig-90_67724_2	0.122396	0.079862	0	0	28216
A09100 Metabolism	09101 Carbohydrate metabolism	00520 Amino sugar and nucleotide sugar metabolism [PATH:ko00520]	K15778	pmm-pgm; phosphomannomutase / phosphoglucomutase [EC:5.4.2.8 5.4.2.2]	contig-90_67724_2	0.122396	0.079862	0	0	28216
A09100 Metabolism	09104 Nucleotide metabolism	00230 Purine metabolism [PATH:ko00230]	K15778	pmm-pgm; phosphomannomutase / phosphoglucomutase [EC:5.4.2.8 5.4.2.2]	contig-90_67724_2	0.122396	0.079862	0	0	28216
A09100 Metabolism	09110 Biosynthesis of other secondary metabolites	00521 Streptomycin biosynthesis [PATH:ko00521]	K15778	pmm-pgm; phosphomannomutase / phosphoglucomutase [EC:5.4.2.8 5.4.2.2]	contig-90_67724_2	0.122396	0.079862	0	0	28216
A09100 Metabolism	09101 Carbohydrate metabolism	00010 Glycolysis / Gluconeogenesis [PATH:ko00010]	K15778	pmm-pgm; phosphomannomutase / phosphoglucomutase [EC:5.4.2.8 5.4.2.2]	contig-90_116844_1	0.688072	0.162686	0	0.516503	1676617
A09100 Metabolism	09101 Carbohydrate metabolism	00030 Pentose phosphate pathway [PATH:ko00030]	K15778	pmm-pgm; phosphomannomutase / phosphoglucomutase [EC:5.4.2.8 5.4.2.2]	contig-90_116844_1	0.688072	0.162686	0	0.516503	1676617
A09100 Metabolism	09101 Carbohydrate metabolism	00051 Fructose and mannose metabolism [PATH:ko00051]	K15778	pmm-pgm; phosphomannomutase / phosphoglucomutase [EC:5.4.2.8 5.4.2.2]	contig-90_116844_1	0.688072	0.162686	0	0.516503	1676617
A09100 Metabolism	09101 Carbohydrate metabolism	00052 Galactose metabolism [PATH:ko00052]	K15778	pmm-pgm; phosphomannomutase / phosphoglucomutase [EC:5.4.2.8 5.4.2.2]	contig-90_116844_1	0.688072	0.162686	0	0.516503	1676617
A09100 Metabolism	09101 Carbohydrate metabolism	00500 Starch and sucrose metabolism [PATH:ko00500]	K15778	pmm-pgm; phosphomannomutase / phosphoglucomutase [EC:5.4.2.8 5.4.2.2]	contig-90_116844_1	0.688072	0.162686	0	0.516503	1676617
A09100 Metabolism	09101 Carbohydrate metabolism	00520 Amino sugar and nucleotide sugar metabolism [PATH:ko00520]	K15778	pmm-pgm; phosphomannomutase / phosphoglucomutase [EC:5.4.2.8 5.4.2.2]	contig-90_116844_1	0.688072	0.162686	0	0.516503	1676617
A09100 Metabolism	09104 Nucleotide metabolism	00230 Purine metabolism [PATH:ko00230]	K15778	pmm-pgm; phosphomannomutase / phosphoglucomutase [EC:5.4.2.8 5.4.2.2]	contig-90_116844_1	0.688072	0.162686	0	0.516503	1676617
A09100 Metabolism	09110 Biosynthesis of other secondary metabolites	00521 Streptomycin biosynthesis [PATH:ko00521]	K15778	pmm-pgm; phosphomannomutase / phosphoglucomutase [EC:5.4.2.8 5.4.2.2]	contig-90_116844_1	0.688072	0.162686	0	0.516503	1676617
A09100 Metabolism	09101 Carbohydrate metabolism	00010 Glycolysis / Gluconeogenesis [PATH:ko00010]	K15778	pmm-pgm; phosphomannomutase / phosphoglucomutase [EC:5.4.2.8 5.4.2.2]	contig-90_149828_1	0.993334	0.326388	0.387201	0	1224
A09100 Metabolism	09101 Carbohydrate metabolism	00030 Pentose phosphate pathway [PATH:ko00030]	K15778	pmm-pgm; phosphomannomutase / phosphoglucomutase [EC:5.4.2.8 5.4.2.2]	contig-90_149828_1	0.993334	0.326388	0.387201	0	1224
A09100 Metabolism	09101 Carbohydrate metabolism	00051 Fructose and mannose metabolism [PATH:ko00051]	K15778	pmm-pgm; phosphomannomutase / phosphoglucomutase [EC:5.4.2.8 5.4.2.2]	contig-90_149828_1	0.993334	0.326388	0.387201	0	1224
A09100 Metabolism	09101 Carbohydrate metabolism	00052 Galactose metabolism [PATH:ko00052]	K15778	pmm-pgm; phosphomannomutase / phosphoglucomutase [EC:5.4.2.8 5.4.2.2]	contig-90_149828_1	0.993334	0.326388	0.387201	0	1224
A09100 Metabolism	09101 Carbohydrate metabolism	00500 Starch and sucrose metabolism [PATH:ko00500]	K15778	pmm-pgm; phosphomannomutase / phosphoglucomutase [EC:5.4.2.8 5.4.2.2]	contig-90_149828_1	0.993334	0.326388	0.387201	0	1224
A09100 Metabolism	09101 Carbohydrate metabolism	00520 Amino sugar and nucleotide sugar metabolism [PATH:ko00520]	K15778	pmm-pgm; phosphomannomutase / phosphoglucomutase [EC:5.4.2.8 5.4.2.2]	contig-90_149828_1	0.993334	0.326388	0.387201	0	1224
A09100 Metabolism	09104 Nucleotide metabolism	00230 Purine metabolism [PATH:ko00230]	K15778	pmm-pgm; phosphomannomutase / phosphoglucomutase [EC:5.4.2.8 5.4.2.2]	contig-90_149828_1	0.993334	0.326388	0.387201	0	1224
A09100 Metabolism	09110 Biosynthesis of other secondary metabolites	00521 Streptomycin biosynthesis [PATH:ko00521]	K15778	pmm-pgm; phosphomannomutase / phosphoglucomutase [EC:5.4.2.8 5.4.2.2]	contig-90_149828_1	0.993334	0.326388	0.387201	0	1224
A09100 Metabolism	09101 Carbohydrate metabolism	00010 Glycolysis / Gluconeogenesis [PATH:ko00010]	K15778	pmm-pgm; phosphomannomutase / phosphoglucomutase [EC:5.4.2.8 5.4.2.2]	contig-90_166381_1	0.457885	0.0183854	0.141119	0.0487001	1565605
A09100 Metabolism	09101 Carbohydrate metabolism	00030 Pentose phosphate pathway [PATH:ko00030]	K15778	pmm-pgm; phosphomannomutase / phosphoglucomutase [EC:5.4.2.8 5.4.2.2]	contig-90_166381_1	0.457885	0.0183854	0.141119	0.0487001	1565605
A09100 Metabolism	09101 Carbohydrate metabolism	00051 Fructose and mannose metabolism [PATH:ko00051]	K15778	pmm-pgm; phosphomannomutase / phosphoglucomutase [EC:5.4.2.8 5.4.2.2]	contig-90_166381_1	0.457885	0.0183854	0.141119	0.0487001	1565605
A09100 Metabolism	09101 Carbohydrate metabolism	00052 Galactose metabolism [PATH:ko00052]	K15778	pmm-pgm; phosphomannomutase / phosphoglucomutase [EC:5.4.2.8 5.4.2.2]	contig-90_166381_1	0.457885	0.0183854	0.141119	0.0487001	1565605
A09100 Metabolism	09101 Carbohydrate metabolism	00500 Starch and sucrose metabolism [PATH:ko00500]	K15778	pmm-pgm; phosphomannomutase / phosphoglucomutase [EC:5.4.2.8 5.4.2.2]	contig-90_166381_1	0.457885	0.0183854	0.141119	0.0487001	1565605
A09100 Metabolism	09101 Carbohydrate metabolism	00520 Amino sugar and nucleotide sugar metabolism [PATH:ko00520]	K15778	pmm-pgm; phosphomannomutase / phosphoglucomutase [EC:5.4.2.8 5.4.2.2]	contig-90_166381_1	0.457885	0.0183854	0.141119	0.0487001	1565605
A09100 Metabolism	09104 Nucleotide metabolism	00230 Purine metabolism [PATH:ko00230]	K15778	pmm-pgm; phosphomannomutase / phosphoglucomutase [EC:5.4.2.8 5.4.2.2]	contig-90_166381_1	0.457885	0.0183854	0.141119	0.0487001	1565605
A09100 Metabolism	09110 Biosynthesis of other secondary metabolites	00521 Streptomycin biosynthesis [PATH:ko00521]	K15778	pmm-pgm; phosphomannomutase / phosphoglucomutase [EC:5.4.2.8 5.4.2.2]	contig-90_166381_1	0.457885	0.0183854	0.141119	0.0487001	1565605
A09100 Metabolism	09101 Carbohydrate metabolism	00010 Glycolysis / Gluconeogenesis [PATH:ko00010]	K15778	pmm-pgm; phosphomannomutase / phosphoglucomutase [EC:5.4.2.8 5.4.2.2]	contig-90_166871_1	0.890035	0	0	5.25144	568394
A09100 Metabolism	09101 Carbohydrate metabolism	00030 Pentose phosphate pathway [PATH:ko00030]	K15778	pmm-pgm; phosphomannomutase / phosphoglucomutase [EC:5.4.2.8 5.4.2.2]	contig-90_166871_1	0.890035	0	0	5.25144	568394
A09100 Metabolism	09101 Carbohydrate metabolism	00051 Fructose and mannose metabolism [PATH:ko00051]	K15778	pmm-pgm; phosphomannomutase / phosphoglucomutase [EC:5.4.2.8 5.4.2.2]	contig-90_166871_1	0.890035	0	0	5.25144	568394
A09100 Metabolism	09101 Carbohydrate metabolism	00052 Galactose metabolism [PATH:ko00052]	K15778	pmm-pgm; phosphomannomutase / phosphoglucomutase [EC:5.4.2.8 5.4.2.2]	contig-90_166871_1	0.890035	0	0	5.25144	568394
A09100 Metabolism	09101 Carbohydrate metabolism	00500 Starch and sucrose metabolism [PATH:ko00500]	K15778	pmm-pgm; phosphomannomutase / phosphoglucomutase [EC:5.4.2.8 5.4.2.2]	contig-90_166871_1	0.890035	0	0	5.25144	568394
A09100 Metabolism	09101 Carbohydrate metabolism	00520 Amino sugar and nucleotide sugar metabolism [PATH:ko00520]	K15778	pmm-pgm; phosphomannomutase / phosphoglucomutase [EC:5.4.2.8 5.4.2.2]	contig-90_166871_1	0.890035	0	0	5.25144	568394
A09100 Metabolism	09104 Nucleotide metabolism	00230 Purine metabolism [PATH:ko00230]	K15778	pmm-pgm; phosphomannomutase / phosphoglucomutase [EC:5.4.2.8 5.4.2.2]	contig-90_166871_1	0.890035	0	0	5.25144	568394
A09100 Metabolism	09110 Biosynthesis of other secondary metabolites	00521 Streptomycin biosynthesis [PATH:ko00521]	K15778	pmm-pgm; phosphomannomutase / phosphoglucomutase [EC:5.4.2.8 5.4.2.2]	contig-90_166871_1	0.890035	0	0	5.25144	568394
A09100 Metabolism	09101 Carbohydrate metabolism	00010 Glycolysis / Gluconeogenesis [PATH:ko00010]	K15635	apgM; 2,3-bisphosphoglycerate-independent phosphoglycerate mutase [EC:5.4.2.12]	contig-90_100635_1	2.57895	1.82177	0	0	37636
A09100 Metabolism	09102 Energy metabolism	00680 Methane metabolism [PATH:ko00680]	K15635	apgM; 2,3-bisphosphoglycerate-independent phosphoglycerate mutase [EC:5.4.2.12]	contig-90_100635_1	2.57895	1.82177	0	0	37636
A09100 Metabolism	09105 Amino acid metabolism	00260 Glycine, serine and threonine metabolism [PATH:ko00260]	K15635	apgM; 2,3-bisphosphoglycerate-independent phosphoglycerate mutase [EC:5.4.2.12]	contig-90_100635_1	2.57895	1.82177	0	0	37636
A09100 Metabolism	09101 Carbohydrate metabolism	00010 Glycolysis / Gluconeogenesis [PATH:ko00010]	K15635	apgM; 2,3-bisphosphoglycerate-independent phosphoglycerate mutase [EC:5.4.2.12]	contig-90_101427_1	3.4844	0	0	0	1
A09100 Metabolism	09102 Energy metabolism	00680 Methane metabolism [PATH:ko00680]	K15635	apgM; 2,3-bisphosphoglycerate-independent phosphoglycerate mutase [EC:5.4.2.12]	contig-90_101427_1	3.4844	0	0	0	1
A09100 Metabolism	09105 Amino acid metabolism	00260 Glycine, serine and threonine metabolism [PATH:ko00260]	K15635	apgM; 2,3-bisphosphoglycerate-independent phosphoglycerate mutase [EC:5.4.2.12]	contig-90_101427_1	3.4844	0	0	0	1
A09100 Metabolism	09101 Carbohydrate metabolism	00010 Glycolysis / Gluconeogenesis [PATH:ko00010]	K15634	gpmB; probable phosphoglycerate mutase [EC:5.4.2.12]	contig-90_43_2	1.93769	0.0778373	0.944409	24.6724	80865
A09100 Metabolism	09102 Energy metabolism	00680 Methane metabolism [PATH:ko00680]	K15634	gpmB; probable phosphoglycerate mutase [EC:5.4.2.12]	contig-90_43_2	1.93769	0.0778373	0.944409	24.6724	80865
A09100 Metabolism	09105 Amino acid metabolism	00260 Glycine, serine and threonine metabolism [PATH:ko00260]	K15634	gpmB; probable phosphoglycerate mutase [EC:5.4.2.12]	contig-90_43_2	1.93769	0.0778373	0.944409	24.6724	80865
A09100 Metabolism	09101 Carbohydrate metabolism	00010 Glycolysis / Gluconeogenesis [PATH:ko00010]	K15634	gpmB; probable phosphoglycerate mutase [EC:5.4.2.12]	contig-90_141_4	16.796	5.02351	2.77475	0	1736528
A09100 Metabolism	09102 Energy metabolism	00680 Methane metabolism [PATH:ko00680]	K15634	gpmB; probable phosphoglycerate mutase [EC:5.4.2.12]	contig-90_141_4	16.796	5.02351	2.77475	0	1736528
A09100 Metabolism	09105 Amino acid metabolism	00260 Glycine, serine and threonine metabolism [PATH:ko00260]	K15634	gpmB; probable phosphoglycerate mutase [EC:5.4.2.12]	contig-90_141_4	16.796	5.02351	2.77475	0	1736528
A09100 Metabolism	09101 Carbohydrate metabolism	00010 Glycolysis / Gluconeogenesis [PATH:ko00010]	K15634	gpmB; probable phosphoglycerate mutase [EC:5.4.2.12]	contig-90_2003_2	0.653363	0.267754	0.23585	0.166165	28216
A09100 Metabolism	09102 Energy metabolism	00680 Methane metabolism [PATH:ko00680]	K15634	gpmB; probable phosphoglycerate mutase [EC:5.4.2.12]	contig-90_2003_2	0.653363	0.267754	0.23585	0.166165	28216
A09100 Metabolism	09105 Amino acid metabolism	00260 Glycine, serine and threonine metabolism [PATH:ko00260]	K15634	gpmB; probable phosphoglycerate mutase [EC:5.4.2.12]	contig-90_2003_2	0.653363	0.267754	0.23585	0.166165	28216
A09100 Metabolism	09101 Carbohydrate metabolism	00010 Glycolysis / Gluconeogenesis [PATH:ko00010]	K15634	gpmB; probable phosphoglycerate mutase [EC:5.4.2.12]	contig-90_6644_2	4.76683	1.05856	1.6777	0	2
A09100 Metabolism	09102 Energy metabolism	00680 Methane metabolism [PATH:ko00680]	K15634	gpmB; probable phosphoglycerate mutase [EC:5.4.2.12]	contig-90_6644_2	4.76683	1.05856	1.6777	0	2
A09100 Metabolism	09105 Amino acid metabolism	00260 Glycine, serine and threonine metabolism [PATH:ko00260]	K15634	gpmB; probable phosphoglycerate mutase [EC:5.4.2.12]	contig-90_6644_2	4.76683	1.05856	1.6777	0	2
A09100 Metabolism	09101 Carbohydrate metabolism	00010 Glycolysis / Gluconeogenesis [PATH:ko00010]	K15634	gpmB; probable phosphoglycerate mutase [EC:5.4.2.12]	contig-90_8552_1	73.3027	72.6523	8.03564	107.768	1747
A09100 Metabolism	09102 Energy metabolism	00680 Methane metabolism [PATH:ko00680]	K15634	gpmB; probable phosphoglycerate mutase [EC:5.4.2.12]	contig-90_8552_1	73.3027	72.6523	8.03564	107.768	1747
A09100 Metabolism	09105 Amino acid metabolism	00260 Glycine, serine and threonine metabolism [PATH:ko00260]	K15634	gpmB; probable phosphoglycerate mutase [EC:5.4.2.12]	contig-90_8552_1	73.3027	72.6523	8.03564	107.768	1747
A09100 Metabolism	09101 Carbohydrate metabolism	00010 Glycolysis / Gluconeogenesis [PATH:ko00010]	K15634	gpmB; probable phosphoglycerate mutase [EC:5.4.2.12]	contig-90_13481_2	2.63166	2.85604	0	4.14602	1203573
A09100 Metabolism	09102 Energy metabolism	00680 Methane metabolism [PATH:ko00680]	K15634	gpmB; probable phosphoglycerate mutase [EC:5.4.2.12]	contig-90_13481_2	2.63166	2.85604	0	4.14602	1203573
A09100 Metabolism	09105 Amino acid metabolism	00260 Glycine, serine and threonine metabolism [PATH:ko00260]	K15634	gpmB; probable phosphoglycerate mutase [EC:5.4.2.12]	contig-90_13481_2	2.63166	2.85604	0	4.14602	1203573
A09100 Metabolism	09101 Carbohydrate metabolism	00010 Glycolysis / Gluconeogenesis [PATH:ko00010]	K15634	gpmB; probable phosphoglycerate mutase [EC:5.4.2.12]	contig-90_24592_1	0.459667	0.0725344	0.45084	0.329798	1802018
A09100 Metabolism	09102 Energy metabolism	00680 Methane metabolism [PATH:ko00680]	K15634	gpmB; probable phosphoglycerate mutase [EC:5.4.2.12]	contig-90_24592_1	0.459667	0.0725344	0.45084	0.329798	1802018
A09100 Metabolism	09105 Amino acid metabolism	00260 Glycine, serine and threonine metabolism [PATH:ko00260]	K15634	gpmB; probable phosphoglycerate mutase [EC:5.4.2.12]	contig-90_24592_1	0.459667	0.0725344	0.45084	0.329798	1802018
A09100 Metabolism	09101 Carbohydrate metabolism	00010 Glycolysis / Gluconeogenesis [PATH:ko00010]	K15634	gpmB; probable phosphoglycerate mutase [EC:5.4.2.12]	contig-90_32757_1	0	0	0	0	270
A09100 Metabolism	09102 Energy metabolism	00680 Methane metabolism [PATH:ko00680]	K15634	gpmB; probable phosphoglycerate mutase [EC:5.4.2.12]	contig-90_32757_1	0	0	0	0	270
A09100 Metabolism	09105 Amino acid metabolism	00260 Glycine, serine and threonine metabolism [PATH:ko00260]	K15634	gpmB; probable phosphoglycerate mutase [EC:5.4.2.12]	contig-90_32757_1	0	0	0	0	270
A09100 Metabolism	09101 Carbohydrate metabolism	00010 Glycolysis / Gluconeogenesis [PATH:ko00010]	K15634	gpmB; probable phosphoglycerate mutase [EC:5.4.2.12]	contig-90_60771_1	2.68839	10.8187	0	0	765105
A09100 Metabolism	09102 Energy metabolism	00680 Methane metabolism [PATH:ko00680]	K15634	gpmB; probable phosphoglycerate mutase [EC:5.4.2.12]	contig-90_60771_1	2.68839	10.8187	0	0	765105
A09100 Metabolism	09105 Amino acid metabolism	00260 Glycine, serine and threonine metabolism [PATH:ko00260]	K15634	gpmB; probable phosphoglycerate mutase [EC:5.4.2.12]	contig-90_60771_1	2.68839	10.8187	0	0	765105
A09100 Metabolism	09101 Carbohydrate metabolism	00010 Glycolysis / Gluconeogenesis [PATH:ko00010]	K15634	gpmB; probable phosphoglycerate mutase [EC:5.4.2.12]	contig-90_102552_1	2.90069	0	1.82852	0	34072
A09100 Metabolism	09102 Energy metabolism	00680 Methane metabolism [PATH:ko00680]	K15634	gpmB; probable phosphoglycerate mutase [EC:5.4.2.12]	contig-90_102552_1	2.90069	0	1.82852	0	34072
A09100 Metabolism	09105 Amino acid metabolism	00260 Glycine, serine and threonine metabolism [PATH:ko00260]	K15634	gpmB; probable phosphoglycerate mutase [EC:5.4.2.12]	contig-90_102552_1	2.90069	0	1.82852	0	34072
A09100 Metabolism	09101 Carbohydrate metabolism	00010 Glycolysis / Gluconeogenesis [PATH:ko00010]	K15633	gpmI; 2,3-bisphosphoglycerate-independent phosphoglycerate mutase [EC:5.4.2.12]	contig-90_14278_1	9.0943	0	3.92402	0	1117
A09100 Metabolism	09102 Energy metabolism	00680 Methane metabolism [PATH:ko00680]	K15633	gpmI; 2,3-bisphosphoglycerate-independent phosphoglycerate mutase [EC:5.4.2.12]	contig-90_14278_1	9.0943	0	3.92402	0	1117
A09100 Metabolism	09105 Amino acid metabolism	00260 Glycine, serine and threonine metabolism [PATH:ko00260]	K15633	gpmI; 2,3-bisphosphoglycerate-independent phosphoglycerate mutase [EC:5.4.2.12]	contig-90_14278_1	9.0943	0	3.92402	0	1117
A09100 Metabolism	09101 Carbohydrate metabolism	00010 Glycolysis / Gluconeogenesis [PATH:ko00010]	K15633	gpmI; 2,3-bisphosphoglycerate-independent phosphoglycerate mutase [EC:5.4.2.12]	contig-90_18906_1	0	15.8911	0	0	265
A09100 Metabolism	09102 Energy metabolism	00680 Methane metabolism [PATH:ko00680]	K15633	gpmI; 2,3-bisphosphoglycerate-independent phosphoglycerate mutase [EC:5.4.2.12]	contig-90_18906_1	0	15.8911	0	0	265
A09100 Metabolism	09105 Amino acid metabolism	00260 Glycine, serine and threonine metabolism [PATH:ko00260]	K15633	gpmI; 2,3-bisphosphoglycerate-independent phosphoglycerate mutase [EC:5.4.2.12]	contig-90_18906_1	0	15.8911	0	0	265
A09100 Metabolism	09101 Carbohydrate metabolism	00010 Glycolysis / Gluconeogenesis [PATH:ko00010]	K15633	gpmI; 2,3-bisphosphoglycerate-independent phosphoglycerate mutase [EC:5.4.2.12]	contig-90_23596_1	0	2.98902	0	0	481
A09100 Metabolism	09102 Energy metabolism	00680 Methane metabolism [PATH:ko00680]	K15633	gpmI; 2,3-bisphosphoglycerate-independent phosphoglycerate mutase [EC:5.4.2.12]	contig-90_23596_1	0	2.98902	0	0	481
A09100 Metabolism	09105 Amino acid metabolism	00260 Glycine, serine and threonine metabolism [PATH:ko00260]	K15633	gpmI; 2,3-bisphosphoglycerate-independent phosphoglycerate mutase [EC:5.4.2.12]	contig-90_23596_1	0	2.98902	0	0	481
A09100 Metabolism	09101 Carbohydrate metabolism	00010 Glycolysis / Gluconeogenesis [PATH:ko00010]	K15633	gpmI; 2,3-bisphosphoglycerate-independent phosphoglycerate mutase [EC:5.4.2.12]	contig-90_35076_1	0	6.61542	0	20.0586	28216
A09100 Metabolism	09102 Energy metabolism	00680 Methane metabolism [PATH:ko00680]	K15633	gpmI; 2,3-bisphosphoglycerate-independent phosphoglycerate mutase [EC:5.4.2.12]	contig-90_35076_1	0	6.61542	0	20.0586	28216
A09100 Metabolism	09105 Amino acid metabolism	00260 Glycine, serine and threonine metabolism [PATH:ko00260]	K15633	gpmI; 2,3-bisphosphoglycerate-independent phosphoglycerate mutase [EC:5.4.2.12]	contig-90_35076_1	0	6.61542	0	20.0586	28216
A09100 Metabolism	09101 Carbohydrate metabolism	00010 Glycolysis / Gluconeogenesis [PATH:ko00010]	K15633	gpmI; 2,3-bisphosphoglycerate-independent phosphoglycerate mutase [EC:5.4.2.12]	contig-90_41973_1	0	7.62373	0	10.8801	265
A09100 Metabolism	09102 Energy metabolism	00680 Methane metabolism [PATH:ko00680]	K15633	gpmI; 2,3-bisphosphoglycerate-independent phosphoglycerate mutase [EC:5.4.2.12]	contig-90_41973_1	0	7.62373	0	10.8801	265
A09100 Metabolism	09105 Amino acid metabolism	00260 Glycine, serine and threonine metabolism [PATH:ko00260]	K15633	gpmI; 2,3-bisphosphoglycerate-independent phosphoglycerate mutase [EC:5.4.2.12]	contig-90_41973_1	0	7.62373	0	10.8801	265
A09100 Metabolism	09101 Carbohydrate metabolism	00010 Glycolysis / Gluconeogenesis [PATH:ko00010]	K15633	gpmI; 2,3-bisphosphoglycerate-independent phosphoglycerate mutase [EC:5.4.2.12]	contig-90_55180_1	0	0	0	0	543
A09100 Metabolism	09102 Energy metabolism	00680 Methane metabolism [PATH:ko00680]	K15633	gpmI; 2,3-bisphosphoglycerate-independent phosphoglycerate mutase [EC:5.4.2.12]	contig-90_55180_1	0	0	0	0	543
A09100 Metabolism	09105 Amino acid metabolism	00260 Glycine, serine and threonine metabolism [PATH:ko00260]	K15633	gpmI; 2,3-bisphosphoglycerate-independent phosphoglycerate mutase [EC:5.4.2.12]	contig-90_55180_1	0	0	0	0	543
A09100 Metabolism	09101 Carbohydrate metabolism	00010 Glycolysis / Gluconeogenesis [PATH:ko00010]	K15633	gpmI; 2,3-bisphosphoglycerate-independent phosphoglycerate mutase [EC:5.4.2.12]	contig-90_64087_1	5.8363	0	1.60293	6.75287	1279
A09100 Metabolism	09102 Energy metabolism	00680 Methane metabolism [PATH:ko00680]	K15633	gpmI; 2,3-bisphosphoglycerate-independent phosphoglycerate mutase [EC:5.4.2.12]	contig-90_64087_1	5.8363	0	1.60293	6.75287	1279
A09100 Metabolism	09105 Amino acid metabolism	00260 Glycine, serine and threonine metabolism [PATH:ko00260]	K15633	gpmI; 2,3-bisphosphoglycerate-independent phosphoglycerate mutase [EC:5.4.2.12]	contig-90_64087_1	5.8363	0	1.60293	6.75287	1279
A09100 Metabolism	09101 Carbohydrate metabolism	00010 Glycolysis / Gluconeogenesis [PATH:ko00010]	K15633	gpmI; 2,3-bisphosphoglycerate-independent phosphoglycerate mutase [EC:5.4.2.12]	contig-90_64563_1	3.19932	0	0	0	563835
A09100 Metabolism	09102 Energy metabolism	00680 Methane metabolism [PATH:ko00680]	K15633	gpmI; 2,3-bisphosphoglycerate-independent phosphoglycerate mutase [EC:5.4.2.12]	contig-90_64563_1	3.19932	0	0	0	563835
A09100 Metabolism	09105 Amino acid metabolism	00260 Glycine, serine and threonine metabolism [PATH:ko00260]	K15633	gpmI; 2,3-bisphosphoglycerate-independent phosphoglycerate mutase [EC:5.4.2.12]	contig-90_64563_1	3.19932	0	0	0	563835
A09100 Metabolism	09101 Carbohydrate metabolism	00010 Glycolysis / Gluconeogenesis [PATH:ko00010]	K15633	gpmI; 2,3-bisphosphoglycerate-independent phosphoglycerate mutase [EC:5.4.2.12]	contig-90_66253_1	5.3355	0	0	0	89966
A09100 Metabolism	09102 Energy metabolism	00680 Methane metabolism [PATH:ko00680]	K15633	gpmI; 2,3-bisphosphoglycerate-independent phosphoglycerate mutase [EC:5.4.2.12]	contig-90_66253_1	5.3355	0	0	0	89966
A09100 Metabolism	09105 Amino acid metabolism	00260 Glycine, serine and threonine metabolism [PATH:ko00260]	K15633	gpmI; 2,3-bisphosphoglycerate-independent phosphoglycerate mutase [EC:5.4.2.12]	contig-90_66253_1	5.3355	0	0	0	89966
A09100 Metabolism	09101 Carbohydrate metabolism	00010 Glycolysis / Gluconeogenesis [PATH:ko00010]	K15633	gpmI; 2,3-bisphosphoglycerate-independent phosphoglycerate mutase [EC:5.4.2.12]	contig-90_67206_1	1.54436	4.57869	0	8.51988	91061
A09100 Metabolism	09102 Energy metabolism	00680 Methane metabolism [PATH:ko00680]	K15633	gpmI; 2,3-bisphosphoglycerate-independent phosphoglycerate mutase [EC:5.4.2.12]	contig-90_67206_1	1.54436	4.57869	0	8.51988	91061
A09100 Metabolism	09105 Amino acid metabolism	00260 Glycine, serine and threonine metabolism [PATH:ko00260]	K15633	gpmI; 2,3-bisphosphoglycerate-independent phosphoglycerate mutase [EC:5.4.2.12]	contig-90_67206_1	1.54436	4.57869	0	8.51988	91061
A09100 Metabolism	09101 Carbohydrate metabolism	00010 Glycolysis / Gluconeogenesis [PATH:ko00010]	K15633	gpmI; 2,3-bisphosphoglycerate-independent phosphoglycerate mutase [EC:5.4.2.12]	contig-90_69696_1	3.79973	0	0.369217	0	1890438
A09100 Metabolism	09102 Energy metabolism	00680 Methane metabolism [PATH:ko00680]	K15633	gpmI; 2,3-bisphosphoglycerate-independent phosphoglycerate mutase [EC:5.4.2.12]	contig-90_69696_1	3.79973	0	0.369217	0	1890438
A09100 Metabolism	09105 Amino acid metabolism	00260 Glycine, serine and threonine metabolism [PATH:ko00260]	K15633	gpmI; 2,3-bisphosphoglycerate-independent phosphoglycerate mutase [EC:5.4.2.12]	contig-90_69696_1	3.79973	0	0.369217	0	1890438
A09100 Metabolism	09101 Carbohydrate metabolism	00010 Glycolysis / Gluconeogenesis [PATH:ko00010]	K15633	gpmI; 2,3-bisphosphoglycerate-independent phosphoglycerate mutase [EC:5.4.2.12]	contig-90_79311_1	1.03704	0	1.11551	0	482564
A09100 Metabolism	09102 Energy metabolism	00680 Methane metabolism [PATH:ko00680]	K15633	gpmI; 2,3-bisphosphoglycerate-independent phosphoglycerate mutase [EC:5.4.2.12]	contig-90_79311_1	1.03704	0	1.11551	0	482564
A09100 Metabolism	09105 Amino acid metabolism	00260 Glycine, serine and threonine metabolism [PATH:ko00260]	K15633	gpmI; 2,3-bisphosphoglycerate-independent phosphoglycerate mutase [EC:5.4.2.12]	contig-90_79311_1	1.03704	0	1.11551	0	482564
A09100 Metabolism	09101 Carbohydrate metabolism	00010 Glycolysis / Gluconeogenesis [PATH:ko00010]	K15633	gpmI; 2,3-bisphosphoglycerate-independent phosphoglycerate mutase [EC:5.4.2.12]	contig-90_89114_1	3.96703	0	0	5.82394	46123
A09100 Metabolism	09102 Energy metabolism	00680 Methane metabolism [PATH:ko00680]	K15633	gpmI; 2,3-bisphosphoglycerate-independent phosphoglycerate mutase [EC:5.4.2.12]	contig-90_89114_1	3.96703	0	0	5.82394	46123
A09100 Metabolism	09105 Amino acid metabolism	00260 Glycine, serine and threonine metabolism [PATH:ko00260]	K15633	gpmI; 2,3-bisphosphoglycerate-independent phosphoglycerate mutase [EC:5.4.2.12]	contig-90_89114_1	3.96703	0	0	5.82394	46123
A09100 Metabolism	09101 Carbohydrate metabolism	00010 Glycolysis / Gluconeogenesis [PATH:ko00010]	K15633	gpmI; 2,3-bisphosphoglycerate-independent phosphoglycerate mutase [EC:5.4.2.12]	contig-90_94583_1	7.97603	0	1.39462	0	50715
A09100 Metabolism	09102 Energy metabolism	00680 Methane metabolism [PATH:ko00680]	K15633	gpmI; 2,3-bisphosphoglycerate-independent phosphoglycerate mutase [EC:5.4.2.12]	contig-90_94583_1	7.97603	0	1.39462	0	50715
A09100 Metabolism	09105 Amino acid metabolism	00260 Glycine, serine and threonine metabolism [PATH:ko00260]	K15633	gpmI; 2,3-bisphosphoglycerate-independent phosphoglycerate mutase [EC:5.4.2.12]	contig-90_94583_1	7.97603	0	1.39462	0	50715
A09100 Metabolism	09101 Carbohydrate metabolism	00010 Glycolysis / Gluconeogenesis [PATH:ko00010]	K15633	gpmI; 2,3-bisphosphoglycerate-independent phosphoglycerate mutase [EC:5.4.2.12]	contig-90_94731_1	5.17623	0	0	0	1660119
A09100 Metabolism	09102 Energy metabolism	00680 Methane metabolism [PATH:ko00680]	K15633	gpmI; 2,3-bisphosphoglycerate-independent phosphoglycerate mutase [EC:5.4.2.12]	contig-90_94731_1	5.17623	0	0	0	1660119
A09100 Metabolism	09105 Amino acid metabolism	00260 Glycine, serine and threonine metabolism [PATH:ko00260]	K15633	gpmI; 2,3-bisphosphoglycerate-independent phosphoglycerate mutase [EC:5.4.2.12]	contig-90_94731_1	5.17623	0	0	0	1660119
A09100 Metabolism	09101 Carbohydrate metabolism	00010 Glycolysis / Gluconeogenesis [PATH:ko00010]	K15633	gpmI; 2,3-bisphosphoglycerate-independent phosphoglycerate mutase [EC:5.4.2.12]	contig-90_95965_1	0	0	0	2.41203	1279
A09100 Metabolism	09102 Energy metabolism	00680 Methane metabolism [PATH:ko00680]	K15633	gpmI; 2,3-bisphosphoglycerate-independent phosphoglycerate mutase [EC:5.4.2.12]	contig-90_95965_1	0	0	0	2.41203	1279
A09100 Metabolism	09105 Amino acid metabolism	00260 Glycine, serine and threonine metabolism [PATH:ko00260]	K15633	gpmI; 2,3-bisphosphoglycerate-independent phosphoglycerate mutase [EC:5.4.2.12]	contig-90_95965_1	0	0	0	2.41203	1279
A09100 Metabolism	09101 Carbohydrate metabolism	00010 Glycolysis / Gluconeogenesis [PATH:ko00010]	K15633	gpmI; 2,3-bisphosphoglycerate-independent phosphoglycerate mutase [EC:5.4.2.12]	contig-90_110278_1	4.8188	0	0	16.886	296
A09100 Metabolism	09102 Energy metabolism	00680 Methane metabolism [PATH:ko00680]	K15633	gpmI; 2,3-bisphosphoglycerate-independent phosphoglycerate mutase [EC:5.4.2.12]	contig-90_110278_1	4.8188	0	0	16.886	296
A09100 Metabolism	09105 Amino acid metabolism	00260 Glycine, serine and threonine metabolism [PATH:ko00260]	K15633	gpmI; 2,3-bisphosphoglycerate-independent phosphoglycerate mutase [EC:5.4.2.12]	contig-90_110278_1	4.8188	0	0	16.886	296
A09100 Metabolism	09101 Carbohydrate metabolism	00010 Glycolysis / Gluconeogenesis [PATH:ko00010]	K15633	gpmI; 2,3-bisphosphoglycerate-independent phosphoglycerate mutase [EC:5.4.2.12]	contig-90_126340_1	0	10.4282	0.369544	0	265
A09100 Metabolism	09102 Energy metabolism	00680 Methane metabolism [PATH:ko00680]	K15633	gpmI; 2,3-bisphosphoglycerate-independent phosphoglycerate mutase [EC:5.4.2.12]	contig-90_126340_1	0	10.4282	0.369544	0	265
A09100 Metabolism	09105 Amino acid metabolism	00260 Glycine, serine and threonine metabolism [PATH:ko00260]	K15633	gpmI; 2,3-bisphosphoglycerate-independent phosphoglycerate mutase [EC:5.4.2.12]	contig-90_126340_1	0	10.4282	0.369544	0	265
A09100 Metabolism	09101 Carbohydrate metabolism	00010 Glycolysis / Gluconeogenesis [PATH:ko00010]	K15633	gpmI; 2,3-bisphosphoglycerate-independent phosphoglycerate mutase [EC:5.4.2.12]	contig-90_143519_2	1.75926	0	2.41588	0	1117
A09100 Metabolism	09102 Energy metabolism	00680 Methane metabolism [PATH:ko00680]	K15633	gpmI; 2,3-bisphosphoglycerate-independent phosphoglycerate mutase [EC:5.4.2.12]	contig-90_143519_2	1.75926	0	2.41588	0	1117
A09100 Metabolism	09105 Amino acid metabolism	00260 Glycine, serine and threonine metabolism [PATH:ko00260]	K15633	gpmI; 2,3-bisphosphoglycerate-independent phosphoglycerate mutase [EC:5.4.2.12]	contig-90_143519_2	1.75926	0	2.41588	0	1117
A09100 Metabolism	09101 Carbohydrate metabolism	00010 Glycolysis / Gluconeogenesis [PATH:ko00010]	K15633	gpmI; 2,3-bisphosphoglycerate-independent phosphoglycerate mutase [EC:5.4.2.12]	contig-90_161960_1	1.05102	0	4.56802	0	356
A09100 Metabolism	09102 Energy metabolism	00680 Methane metabolism [PATH:ko00680]	K15633	gpmI; 2,3-bisphosphoglycerate-independent phosphoglycerate mutase [EC:5.4.2.12]	contig-90_161960_1	1.05102	0	4.56802	0	356
A09100 Metabolism	09105 Amino acid metabolism	00260 Glycine, serine and threonine metabolism [PATH:ko00260]	K15633	gpmI; 2,3-bisphosphoglycerate-independent phosphoglycerate mutase [EC:5.4.2.12]	contig-90_161960_1	1.05102	0	4.56802	0	356
A09100 Metabolism	09101 Carbohydrate metabolism	00010 Glycolysis / Gluconeogenesis [PATH:ko00010]	K15633	gpmI; 2,3-bisphosphoglycerate-independent phosphoglycerate mutase [EC:5.4.2.12]	contig-90_165115_1	5.64853	1.78677	0	0	614
A09100 Metabolism	09102 Energy metabolism	00680 Methane metabolism [PATH:ko00680]	K15633	gpmI; 2,3-bisphosphoglycerate-independent phosphoglycerate mutase [EC:5.4.2.12]	contig-90_165115_1	5.64853	1.78677	0	0	614
A09100 Metabolism	09105 Amino acid metabolism	00260 Glycine, serine and threonine metabolism [PATH:ko00260]	K15633	gpmI; 2,3-bisphosphoglycerate-independent phosphoglycerate mutase [EC:5.4.2.12]	contig-90_165115_1	5.64853	1.78677	0	0	614
A09100 Metabolism	09101 Carbohydrate metabolism	00010 Glycolysis / Gluconeogenesis [PATH:ko00010]	K15633	gpmI; 2,3-bisphosphoglycerate-independent phosphoglycerate mutase [EC:5.4.2.12]	contig-90_171299_1	2.44676	0	1.2687	0	525640
A09100 Metabolism	09102 Energy metabolism	00680 Methane metabolism [PATH:ko00680]	K15633	gpmI; 2,3-bisphosphoglycerate-independent phosphoglycerate mutase [EC:5.4.2.12]	contig-90_171299_1	2.44676	0	1.2687	0	525640
A09100 Metabolism	09105 Amino acid metabolism	00260 Glycine, serine and threonine metabolism [PATH:ko00260]	K15633	gpmI; 2,3-bisphosphoglycerate-independent phosphoglycerate mutase [EC:5.4.2.12]	contig-90_171299_1	2.44676	0	1.2687	0	525640
A09100 Metabolism	09101 Carbohydrate metabolism	00010 Glycolysis / Gluconeogenesis [PATH:ko00010]	K14085	ALDH7A1; aldehyde dehydrogenase family 7 member A1 [EC:1.2.1.31 1.2.1.8 1.2.1.3]	contig-90_75189_1	0.910225	0	0	0	2759
A09100 Metabolism	09101 Carbohydrate metabolism	00053 Ascorbate and aldarate metabolism [PATH:ko00053]	K14085	ALDH7A1; aldehyde dehydrogenase family 7 member A1 [EC:1.2.1.31 1.2.1.8 1.2.1.3]	contig-90_75189_1	0.910225	0	0	0	2759
A09100 Metabolism	09101 Carbohydrate metabolism	00620 Pyruvate metabolism [PATH:ko00620]	K14085	ALDH7A1; aldehyde dehydrogenase family 7 member A1 [EC:1.2.1.31 1.2.1.8 1.2.1.3]	contig-90_75189_1	0.910225	0	0	0	2759
A09100 Metabolism	09103 Lipid metabolism	00071 Fatty acid degradation [PATH:ko00071]	K14085	ALDH7A1; aldehyde dehydrogenase family 7 member A1 [EC:1.2.1.31 1.2.1.8 1.2.1.3]	contig-90_75189_1	0.910225	0	0	0	2759
A09100 Metabolism	09103 Lipid metabolism	00561 Glycerolipid metabolism [PATH:ko00561]	K14085	ALDH7A1; aldehyde dehydrogenase family 7 member A1 [EC:1.2.1.31 1.2.1.8 1.2.1.3]	contig-90_75189_1	0.910225	0	0	0	2759
A09100 Metabolism	09105 Amino acid metabolism	00260 Glycine, serine and threonine metabolism [PATH:ko00260]	K14085	ALDH7A1; aldehyde dehydrogenase family 7 member A1 [EC:1.2.1.31 1.2.1.8 1.2.1.3]	contig-90_75189_1	0.910225	0	0	0	2759
A09100 Metabolism	09105 Amino acid metabolism	00280 Valine, leucine and isoleucine degradation [PATH:ko00280]	K14085	ALDH7A1; aldehyde dehydrogenase family 7 member A1 [EC:1.2.1.31 1.2.1.8 1.2.1.3]	contig-90_75189_1	0.910225	0	0	0	2759
A09100 Metabolism	09105 Amino acid metabolism	00310 Lysine degradation [PATH:ko00310]	K14085	ALDH7A1; aldehyde dehydrogenase family 7 member A1 [EC:1.2.1.31 1.2.1.8 1.2.1.3]	contig-90_75189_1	0.910225	0	0	0	2759
A09100 Metabolism	09105 Amino acid metabolism	00330 Arginine and proline metabolism [PATH:ko00330]	K14085	ALDH7A1; aldehyde dehydrogenase family 7 member A1 [EC:1.2.1.31 1.2.1.8 1.2.1.3]	contig-90_75189_1	0.910225	0	0	0	2759
A09100 Metabolism	09105 Amino acid metabolism	00340 Histidine metabolism [PATH:ko00340]	K14085	ALDH7A1; aldehyde dehydrogenase family 7 member A1 [EC:1.2.1.31 1.2.1.8 1.2.1.3]	contig-90_75189_1	0.910225	0	0	0	2759
A09100 Metabolism	09105 Amino acid metabolism	00380 Tryptophan metabolism [PATH:ko00380]	K14085	ALDH7A1; aldehyde dehydrogenase family 7 member A1 [EC:1.2.1.31 1.2.1.8 1.2.1.3]	contig-90_75189_1	0.910225	0	0	0	2759
A09100 Metabolism	09106 Metabolism of other amino acids	00410 beta-Alanine metabolism [PATH:ko00410]	K14085	ALDH7A1; aldehyde dehydrogenase family 7 member A1 [EC:1.2.1.31 1.2.1.8 1.2.1.3]	contig-90_75189_1	0.910225	0	0	0	2759
A09100 Metabolism	09101 Carbohydrate metabolism	00010 Glycolysis / Gluconeogenesis [PATH:ko00010]	K14028	mdh1, mxaF; methanol dehydrogenase (cytochrome c) subunit 1 [EC:1.1.2.7]	contig-90_14134_1	0.42027	0.116159	0.567304	0.353402	356
A09100 Metabolism	09102 Energy metabolism	00680 Methane metabolism [PATH:ko00680]	K14028	mdh1, mxaF; methanol dehydrogenase (cytochrome c) subunit 1 [EC:1.1.2.7]	contig-90_14134_1	0.42027	0.116159	0.567304	0.353402	356
A09100 Metabolism	09111 Xenobiotics biodegradation and metabolism	00625 Chloroalkane and chloroalkene degradation [PATH:ko00625]	K14028	mdh1, mxaF; methanol dehydrogenase (cytochrome c) subunit 1 [EC:1.1.2.7]	contig-90_14134_1	0.42027	0.116159	0.567304	0.353402	356
A09100 Metabolism	09101 Carbohydrate metabolism	00010 Glycolysis / Gluconeogenesis [PATH:ko00010]	K14028	mdh1, mxaF; methanol dehydrogenase (cytochrome c) subunit 1 [EC:1.1.2.7]	contig-90_14618_1	0.285579	0.0938832	0.47439	0	121290
A09100 Metabolism	09102 Energy metabolism	00680 Methane metabolism [PATH:ko00680]	K14028	mdh1, mxaF; methanol dehydrogenase (cytochrome c) subunit 1 [EC:1.1.2.7]	contig-90_14618_1	0.285579	0.0938832	0.47439	0	121290
A09100 Metabolism	09111 Xenobiotics biodegradation and metabolism	00625 Chloroalkane and chloroalkene degradation [PATH:ko00625]	K14028	mdh1, mxaF; methanol dehydrogenase (cytochrome c) subunit 1 [EC:1.1.2.7]	contig-90_14618_1	0.285579	0.0938832	0.47439	0	121290
A09100 Metabolism	09101 Carbohydrate metabolism	00010 Glycolysis / Gluconeogenesis [PATH:ko00010]	K14028	mdh1, mxaF; methanol dehydrogenase (cytochrome c) subunit 1 [EC:1.1.2.7]	contig-90_19471_1	0.40526	0.0804697	0.324142	0.116306	356
A09100 Metabolism	09102 Energy metabolism	00680 Methane metabolism [PATH:ko00680]	K14028	mdh1, mxaF; methanol dehydrogenase (cytochrome c) subunit 1 [EC:1.1.2.7]	contig-90_19471_1	0.40526	0.0804697	0.324142	0.116306	356
A09100 Metabolism	09111 Xenobiotics biodegradation and metabolism	00625 Chloroalkane and chloroalkene degradation [PATH:ko00625]	K14028	mdh1, mxaF; methanol dehydrogenase (cytochrome c) subunit 1 [EC:1.1.2.7]	contig-90_19471_1	0.40526	0.0804697	0.324142	0.116306	356
A09100 Metabolism	09101 Carbohydrate metabolism	00010 Glycolysis / Gluconeogenesis [PATH:ko00010]	K14028	mdh1, mxaF; methanol dehydrogenase (cytochrome c) subunit 1 [EC:1.1.2.7]	contig-90_25293_1	0.366587	0	0.358652	0.0881579	356
A09100 Metabolism	09102 Energy metabolism	00680 Methane metabolism [PATH:ko00680]	K14028	mdh1, mxaF; methanol dehydrogenase (cytochrome c) subunit 1 [EC:1.1.2.7]	contig-90_25293_1	0.366587	0	0.358652	0.0881579	356
A09100 Metabolism	09111 Xenobiotics biodegradation and metabolism	00625 Chloroalkane and chloroalkene degradation [PATH:ko00625]	K14028	mdh1, mxaF; methanol dehydrogenase (cytochrome c) subunit 1 [EC:1.1.2.7]	contig-90_25293_1	0.366587	0	0.358652	0.0881579	356
A09100 Metabolism	09101 Carbohydrate metabolism	00010 Glycolysis / Gluconeogenesis [PATH:ko00010]	K14028	mdh1, mxaF; methanol dehydrogenase (cytochrome c) subunit 1 [EC:1.1.2.7]	contig-90_77708_1	0.270609	0.0788795	0.64204	0	1125973
A09100 Metabolism	09102 Energy metabolism	00680 Methane metabolism [PATH:ko00680]	K14028	mdh1, mxaF; methanol dehydrogenase (cytochrome c) subunit 1 [EC:1.1.2.7]	contig-90_77708_1	0.270609	0.0788795	0.64204	0	1125973
A09100 Metabolism	09111 Xenobiotics biodegradation and metabolism	00625 Chloroalkane and chloroalkene degradation [PATH:ko00625]	K14028	mdh1, mxaF; methanol dehydrogenase (cytochrome c) subunit 1 [EC:1.1.2.7]	contig-90_77708_1	0.270609	0.0788795	0.64204	0	1125973
A09100 Metabolism	09101 Carbohydrate metabolism	00010 Glycolysis / Gluconeogenesis [PATH:ko00010]	K13954	yiaY; alcohol dehydrogenase [EC:1.1.1.1]	contig-90_67133_1	3.31526	0	0	9.44875	137732
A09100 Metabolism	09103 Lipid metabolism	00071 Fatty acid degradation [PATH:ko00071]	K13954	yiaY; alcohol dehydrogenase [EC:1.1.1.1]	contig-90_67133_1	3.31526	0	0	9.44875	137732
A09100 Metabolism	09105 Amino acid metabolism	00350 Tyrosine metabolism [PATH:ko00350]	K13954	yiaY; alcohol dehydrogenase [EC:1.1.1.1]	contig-90_67133_1	3.31526	0	0	9.44875	137732
A09100 Metabolism	09111 Xenobiotics biodegradation and metabolism	00625 Chloroalkane and chloroalkene degradation [PATH:ko00625]	K13954	yiaY; alcohol dehydrogenase [EC:1.1.1.1]	contig-90_67133_1	3.31526	0	0	9.44875	137732
A09100 Metabolism	09111 Xenobiotics biodegradation and metabolism	00626 Naphthalene degradation [PATH:ko00626]	K13954	yiaY; alcohol dehydrogenase [EC:1.1.1.1]	contig-90_67133_1	3.31526	0	0	9.44875	137732
A09100 Metabolism	09101 Carbohydrate metabolism	00010 Glycolysis / Gluconeogenesis [PATH:ko00010]	K13954	yiaY; alcohol dehydrogenase [EC:1.1.1.1]	contig-90_86527_1	1.51765	0.0559907	1.35089	0	286
A09100 Metabolism	09103 Lipid metabolism	00071 Fatty acid degradation [PATH:ko00071]	K13954	yiaY; alcohol dehydrogenase [EC:1.1.1.1]	contig-90_86527_1	1.51765	0.0559907	1.35089	0	286
A09100 Metabolism	09105 Amino acid metabolism	00350 Tyrosine metabolism [PATH:ko00350]	K13954	yiaY; alcohol dehydrogenase [EC:1.1.1.1]	contig-90_86527_1	1.51765	0.0559907	1.35089	0	286
A09100 Metabolism	09111 Xenobiotics biodegradation and metabolism	00625 Chloroalkane and chloroalkene degradation [PATH:ko00625]	K13954	yiaY; alcohol dehydrogenase [EC:1.1.1.1]	contig-90_86527_1	1.51765	0.0559907	1.35089	0	286
A09100 Metabolism	09111 Xenobiotics biodegradation and metabolism	00626 Naphthalene degradation [PATH:ko00626]	K13954	yiaY; alcohol dehydrogenase [EC:1.1.1.1]	contig-90_86527_1	1.51765	0.0559907	1.35089	0	286
A09100 Metabolism	09101 Carbohydrate metabolism	00010 Glycolysis / Gluconeogenesis [PATH:ko00010]	K13954	yiaY; alcohol dehydrogenase [EC:1.1.1.1]	contig-90_95062_1	1.54017	0.42692	0	0	72274
A09100 Metabolism	09103 Lipid metabolism	00071 Fatty acid degradation [PATH:ko00071]	K13954	yiaY; alcohol dehydrogenase [EC:1.1.1.1]	contig-90_95062_1	1.54017	0.42692	0	0	72274
A09100 Metabolism	09105 Amino acid metabolism	00350 Tyrosine metabolism [PATH:ko00350]	K13954	yiaY; alcohol dehydrogenase [EC:1.1.1.1]	contig-90_95062_1	1.54017	0.42692	0	0	72274
A09100 Metabolism	09111 Xenobiotics biodegradation and metabolism	00625 Chloroalkane and chloroalkene degradation [PATH:ko00625]	K13954	yiaY; alcohol dehydrogenase [EC:1.1.1.1]	contig-90_95062_1	1.54017	0.42692	0	0	72274
A09100 Metabolism	09111 Xenobiotics biodegradation and metabolism	00626 Naphthalene degradation [PATH:ko00626]	K13954	yiaY; alcohol dehydrogenase [EC:1.1.1.1]	contig-90_95062_1	1.54017	0.42692	0	0	72274
A09100 Metabolism	09101 Carbohydrate metabolism	00010 Glycolysis / Gluconeogenesis [PATH:ko00010]	K13954	yiaY; alcohol dehydrogenase [EC:1.1.1.1]	contig-90_122094_1	0.887654	3.66279	0	0	613
A09100 Metabolism	09103 Lipid metabolism	00071 Fatty acid degradation [PATH:ko00071]	K13954	yiaY; alcohol dehydrogenase [EC:1.1.1.1]	contig-90_122094_1	0.887654	3.66279	0	0	613
A09100 Metabolism	09105 Amino acid metabolism	00350 Tyrosine metabolism [PATH:ko00350]	K13954	yiaY; alcohol dehydrogenase [EC:1.1.1.1]	contig-90_122094_1	0.887654	3.66279	0	0	613
A09100 Metabolism	09111 Xenobiotics biodegradation and metabolism	00625 Chloroalkane and chloroalkene degradation [PATH:ko00625]	K13954	yiaY; alcohol dehydrogenase [EC:1.1.1.1]	contig-90_122094_1	0.887654	3.66279	0	0	613
A09100 Metabolism	09111 Xenobiotics biodegradation and metabolism	00626 Naphthalene degradation [PATH:ko00626]	K13954	yiaY; alcohol dehydrogenase [EC:1.1.1.1]	contig-90_122094_1	0.887654	3.66279	0	0	613
A09100 Metabolism	09101 Carbohydrate metabolism	00010 Glycolysis / Gluconeogenesis [PATH:ko00010]	K13953	adhP; alcohol dehydrogenase, propanol-preferring [EC:1.1.1.1]	contig-90_2634_1	0.0416666	1.60273	0.825105	6.7882	80865
A09100 Metabolism	09103 Lipid metabolism	00071 Fatty acid degradation [PATH:ko00071]	K13953	adhP; alcohol dehydrogenase, propanol-preferring [EC:1.1.1.1]	contig-90_2634_1	0.0416666	1.60273	0.825105	6.7882	80865
A09100 Metabolism	09105 Amino acid metabolism	00350 Tyrosine metabolism [PATH:ko00350]	K13953	adhP; alcohol dehydrogenase, propanol-preferring [EC:1.1.1.1]	contig-90_2634_1	0.0416666	1.60273	0.825105	6.7882	80865
A09100 Metabolism	09108 Metabolism of cofactors and vitamins	00830 Retinol metabolism [PATH:ko00830]	K13953	adhP; alcohol dehydrogenase, propanol-preferring [EC:1.1.1.1]	contig-90_2634_1	0.0416666	1.60273	0.825105	6.7882	80865
A09100 Metabolism	09111 Xenobiotics biodegradation and metabolism	00625 Chloroalkane and chloroalkene degradation [PATH:ko00625]	K13953	adhP; alcohol dehydrogenase, propanol-preferring [EC:1.1.1.1]	contig-90_2634_1	0.0416666	1.60273	0.825105	6.7882	80865
A09100 Metabolism	09111 Xenobiotics biodegradation and metabolism	00626 Naphthalene degradation [PATH:ko00626]	K13953	adhP; alcohol dehydrogenase, propanol-preferring [EC:1.1.1.1]	contig-90_2634_1	0.0416666	1.60273	0.825105	6.7882	80865
A09100 Metabolism	09111 Xenobiotics biodegradation and metabolism	00980 Metabolism of xenobiotics by cytochrome P450 [PATH:ko00980]	K13953	adhP; alcohol dehydrogenase, propanol-preferring [EC:1.1.1.1]	contig-90_2634_1	0.0416666	1.60273	0.825105	6.7882	80865
A09100 Metabolism	09111 Xenobiotics biodegradation and metabolism	00982 Drug metabolism - cytochrome P450 [PATH:ko00982]	K13953	adhP; alcohol dehydrogenase, propanol-preferring [EC:1.1.1.1]	contig-90_2634_1	0.0416666	1.60273	0.825105	6.7882	80865
A09100 Metabolism	09101 Carbohydrate metabolism	00010 Glycolysis / Gluconeogenesis [PATH:ko00010]	K13953	adhP; alcohol dehydrogenase, propanol-preferring [EC:1.1.1.1]	contig-90_3779_2	0.741621	1.81094	0.519358	1.1745	1279
A09100 Metabolism	09103 Lipid metabolism	00071 Fatty acid degradation [PATH:ko00071]	K13953	adhP; alcohol dehydrogenase, propanol-preferring [EC:1.1.1.1]	contig-90_3779_2	0.741621	1.81094	0.519358	1.1745	1279
A09100 Metabolism	09105 Amino acid metabolism	00350 Tyrosine metabolism [PATH:ko00350]	K13953	adhP; alcohol dehydrogenase, propanol-preferring [EC:1.1.1.1]	contig-90_3779_2	0.741621	1.81094	0.519358	1.1745	1279
A09100 Metabolism	09108 Metabolism of cofactors and vitamins	00830 Retinol metabolism [PATH:ko00830]	K13953	adhP; alcohol dehydrogenase, propanol-preferring [EC:1.1.1.1]	contig-90_3779_2	0.741621	1.81094	0.519358	1.1745	1279
A09100 Metabolism	09111 Xenobiotics biodegradation and metabolism	00625 Chloroalkane and chloroalkene degradation [PATH:ko00625]	K13953	adhP; alcohol dehydrogenase, propanol-preferring [EC:1.1.1.1]	contig-90_3779_2	0.741621	1.81094	0.519358	1.1745	1279
A09100 Metabolism	09111 Xenobiotics biodegradation and metabolism	00626 Naphthalene degradation [PATH:ko00626]	K13953	adhP; alcohol dehydrogenase, propanol-preferring [EC:1.1.1.1]	contig-90_3779_2	0.741621	1.81094	0.519358	1.1745	1279
A09100 Metabolism	09111 Xenobiotics biodegradation and metabolism	00980 Metabolism of xenobiotics by cytochrome P450 [PATH:ko00980]	K13953	adhP; alcohol dehydrogenase, propanol-preferring [EC:1.1.1.1]	contig-90_3779_2	0.741621	1.81094	0.519358	1.1745	1279
A09100 Metabolism	09111 Xenobiotics biodegradation and metabolism	00982 Drug metabolism - cytochrome P450 [PATH:ko00982]	K13953	adhP; alcohol dehydrogenase, propanol-preferring [EC:1.1.1.1]	contig-90_3779_2	0.741621	1.81094	0.519358	1.1745	1279
A09100 Metabolism	09101 Carbohydrate metabolism	00010 Glycolysis / Gluconeogenesis [PATH:ko00010]	K13953	adhP; alcohol dehydrogenase, propanol-preferring [EC:1.1.1.1]	contig-90_18470_1	3.52634	0.225894	0.789194	0	1760
A09100 Metabolism	09103 Lipid metabolism	00071 Fatty acid degradation [PATH:ko00071]	K13953	adhP; alcohol dehydrogenase, propanol-preferring [EC:1.1.1.1]	contig-90_18470_1	3.52634	0.225894	0.789194	0	1760
A09100 Metabolism	09105 Amino acid metabolism	00350 Tyrosine metabolism [PATH:ko00350]	K13953	adhP; alcohol dehydrogenase, propanol-preferring [EC:1.1.1.1]	contig-90_18470_1	3.52634	0.225894	0.789194	0	1760
A09100 Metabolism	09108 Metabolism of cofactors and vitamins	00830 Retinol metabolism [PATH:ko00830]	K13953	adhP; alcohol dehydrogenase, propanol-preferring [EC:1.1.1.1]	contig-90_18470_1	3.52634	0.225894	0.789194	0	1760
A09100 Metabolism	09111 Xenobiotics biodegradation and metabolism	00625 Chloroalkane and chloroalkene degradation [PATH:ko00625]	K13953	adhP; alcohol dehydrogenase, propanol-preferring [EC:1.1.1.1]	contig-90_18470_1	3.52634	0.225894	0.789194	0	1760
A09100 Metabolism	09111 Xenobiotics biodegradation and metabolism	00626 Naphthalene degradation [PATH:ko00626]	K13953	adhP; alcohol dehydrogenase, propanol-preferring [EC:1.1.1.1]	contig-90_18470_1	3.52634	0.225894	0.789194	0	1760
A09100 Metabolism	09111 Xenobiotics biodegradation and metabolism	00980 Metabolism of xenobiotics by cytochrome P450 [PATH:ko00980]	K13953	adhP; alcohol dehydrogenase, propanol-preferring [EC:1.1.1.1]	contig-90_18470_1	3.52634	0.225894	0.789194	0	1760
A09100 Metabolism	09111 Xenobiotics biodegradation and metabolism	00982 Drug metabolism - cytochrome P450 [PATH:ko00982]	K13953	adhP; alcohol dehydrogenase, propanol-preferring [EC:1.1.1.1]	contig-90_18470_1	3.52634	0.225894	0.789194	0	1760
A09100 Metabolism	09101 Carbohydrate metabolism	00010 Glycolysis / Gluconeogenesis [PATH:ko00010]	K13953	adhP; alcohol dehydrogenase, propanol-preferring [EC:1.1.1.1]	contig-90_22640_1	1.98334	0	0	0	454171
A09100 Metabolism	09103 Lipid metabolism	00071 Fatty acid degradation [PATH:ko00071]	K13953	adhP; alcohol dehydrogenase, propanol-preferring [EC:1.1.1.1]	contig-90_22640_1	1.98334	0	0	0	454171
A09100 Metabolism	09105 Amino acid metabolism	00350 Tyrosine metabolism [PATH:ko00350]	K13953	adhP; alcohol dehydrogenase, propanol-preferring [EC:1.1.1.1]	contig-90_22640_1	1.98334	0	0	0	454171
A09100 Metabolism	09108 Metabolism of cofactors and vitamins	00830 Retinol metabolism [PATH:ko00830]	K13953	adhP; alcohol dehydrogenase, propanol-preferring [EC:1.1.1.1]	contig-90_22640_1	1.98334	0	0	0	454171
A09100 Metabolism	09111 Xenobiotics biodegradation and metabolism	00625 Chloroalkane and chloroalkene degradation [PATH:ko00625]	K13953	adhP; alcohol dehydrogenase, propanol-preferring [EC:1.1.1.1]	contig-90_22640_1	1.98334	0	0	0	454171
A09100 Metabolism	09111 Xenobiotics biodegradation and metabolism	00626 Naphthalene degradation [PATH:ko00626]	K13953	adhP; alcohol dehydrogenase, propanol-preferring [EC:1.1.1.1]	contig-90_22640_1	1.98334	0	0	0	454171
A09100 Metabolism	09111 Xenobiotics biodegradation and metabolism	00980 Metabolism of xenobiotics by cytochrome P450 [PATH:ko00980]	K13953	adhP; alcohol dehydrogenase, propanol-preferring [EC:1.1.1.1]	contig-90_22640_1	1.98334	0	0	0	454171
A09100 Metabolism	09111 Xenobiotics biodegradation and metabolism	00982 Drug metabolism - cytochrome P450 [PATH:ko00982]	K13953	adhP; alcohol dehydrogenase, propanol-preferring [EC:1.1.1.1]	contig-90_22640_1	1.98334	0	0	0	454171
A09100 Metabolism	09101 Carbohydrate metabolism	00010 Glycolysis / Gluconeogenesis [PATH:ko00010]	K13953	adhP; alcohol dehydrogenase, propanol-preferring [EC:1.1.1.1]	contig-90_32880_1	0.221636	0.0373801	0	0.0542062	921
A09100 Metabolism	09103 Lipid metabolism	00071 Fatty acid degradation [PATH:ko00071]	K13953	adhP; alcohol dehydrogenase, propanol-preferring [EC:1.1.1.1]	contig-90_32880_1	0.221636	0.0373801	0	0.0542062	921
A09100 Metabolism	09105 Amino acid metabolism	00350 Tyrosine metabolism [PATH:ko00350]	K13953	adhP; alcohol dehydrogenase, propanol-preferring [EC:1.1.1.1]	contig-90_32880_1	0.221636	0.0373801	0	0.0542062	921
A09100 Metabolism	09108 Metabolism of cofactors and vitamins	00830 Retinol metabolism [PATH:ko00830]	K13953	adhP; alcohol dehydrogenase, propanol-preferring [EC:1.1.1.1]	contig-90_32880_1	0.221636	0.0373801	0	0.0542062	921
A09100 Metabolism	09111 Xenobiotics biodegradation and metabolism	00625 Chloroalkane and chloroalkene degradation [PATH:ko00625]	K13953	adhP; alcohol dehydrogenase, propanol-preferring [EC:1.1.1.1]	contig-90_32880_1	0.221636	0.0373801	0	0.0542062	921
A09100 Metabolism	09111 Xenobiotics biodegradation and metabolism	00626 Naphthalene degradation [PATH:ko00626]	K13953	adhP; alcohol dehydrogenase, propanol-preferring [EC:1.1.1.1]	contig-90_32880_1	0.221636	0.0373801	0	0.0542062	921
A09100 Metabolism	09111 Xenobiotics biodegradation and metabolism	00980 Metabolism of xenobiotics by cytochrome P450 [PATH:ko00980]	K13953	adhP; alcohol dehydrogenase, propanol-preferring [EC:1.1.1.1]	contig-90_32880_1	0.221636	0.0373801	0	0.0542062	921
A09100 Metabolism	09111 Xenobiotics biodegradation and metabolism	00982 Drug metabolism - cytochrome P450 [PATH:ko00982]	K13953	adhP; alcohol dehydrogenase, propanol-preferring [EC:1.1.1.1]	contig-90_32880_1	0.221636	0.0373801	0	0.0542062	921
A09100 Metabolism	09101 Carbohydrate metabolism	00010 Glycolysis / Gluconeogenesis [PATH:ko00010]	K13953	adhP; alcohol dehydrogenase, propanol-preferring [EC:1.1.1.1]	contig-90_33373_1	0	3.73834	0.274617	0	1783272
A09100 Metabolism	09103 Lipid metabolism	00071 Fatty acid degradation [PATH:ko00071]	K13953	adhP; alcohol dehydrogenase, propanol-preferring [EC:1.1.1.1]	contig-90_33373_1	0	3.73834	0.274617	0	1783272
A09100 Metabolism	09105 Amino acid metabolism	00350 Tyrosine metabolism [PATH:ko00350]	K13953	adhP; alcohol dehydrogenase, propanol-preferring [EC:1.1.1.1]	contig-90_33373_1	0	3.73834	0.274617	0	1783272
A09100 Metabolism	09108 Metabolism of cofactors and vitamins	00830 Retinol metabolism [PATH:ko00830]	K13953	adhP; alcohol dehydrogenase, propanol-preferring [EC:1.1.1.1]	contig-90_33373_1	0	3.73834	0.274617	0	1783272
A09100 Metabolism	09111 Xenobiotics biodegradation and metabolism	00625 Chloroalkane and chloroalkene degradation [PATH:ko00625]	K13953	adhP; alcohol dehydrogenase, propanol-preferring [EC:1.1.1.1]	contig-90_33373_1	0	3.73834	0.274617	0	1783272
A09100 Metabolism	09111 Xenobiotics biodegradation and metabolism	00626 Naphthalene degradation [PATH:ko00626]	K13953	adhP; alcohol dehydrogenase, propanol-preferring [EC:1.1.1.1]	contig-90_33373_1	0	3.73834	0.274617	0	1783272
A09100 Metabolism	09111 Xenobiotics biodegradation and metabolism	00980 Metabolism of xenobiotics by cytochrome P450 [PATH:ko00980]	K13953	adhP; alcohol dehydrogenase, propanol-preferring [EC:1.1.1.1]	contig-90_33373_1	0	3.73834	0.274617	0	1783272
A09100 Metabolism	09111 Xenobiotics biodegradation and metabolism	00982 Drug metabolism - cytochrome P450 [PATH:ko00982]	K13953	adhP; alcohol dehydrogenase, propanol-preferring [EC:1.1.1.1]	contig-90_33373_1	0	3.73834	0.274617	0	1783272
A09100 Metabolism	09101 Carbohydrate metabolism	00010 Glycolysis / Gluconeogenesis [PATH:ko00010]	K13953	adhP; alcohol dehydrogenase, propanol-preferring [EC:1.1.1.1]	contig-90_36160_1	3.1649	0	0.0924224	0	1827
A09100 Metabolism	09103 Lipid metabolism	00071 Fatty acid degradation [PATH:ko00071]	K13953	adhP; alcohol dehydrogenase, propanol-preferring [EC:1.1.1.1]	contig-90_36160_1	3.1649	0	0.0924224	0	1827
A09100 Metabolism	09105 Amino acid metabolism	00350 Tyrosine metabolism [PATH:ko00350]	K13953	adhP; alcohol dehydrogenase, propanol-preferring [EC:1.1.1.1]	contig-90_36160_1	3.1649	0	0.0924224	0	1827
A09100 Metabolism	09108 Metabolism of cofactors and vitamins	00830 Retinol metabolism [PATH:ko00830]	K13953	adhP; alcohol dehydrogenase, propanol-preferring [EC:1.1.1.1]	contig-90_36160_1	3.1649	0	0.0924224	0	1827
A09100 Metabolism	09111 Xenobiotics biodegradation and metabolism	00625 Chloroalkane and chloroalkene degradation [PATH:ko00625]	K13953	adhP; alcohol dehydrogenase, propanol-preferring [EC:1.1.1.1]	contig-90_36160_1	3.1649	0	0.0924224	0	1827
A09100 Metabolism	09111 Xenobiotics biodegradation and metabolism	00626 Naphthalene degradation [PATH:ko00626]	K13953	adhP; alcohol dehydrogenase, propanol-preferring [EC:1.1.1.1]	contig-90_36160_1	3.1649	0	0.0924224	0	1827
A09100 Metabolism	09111 Xenobiotics biodegradation and metabolism	00980 Metabolism of xenobiotics by cytochrome P450 [PATH:ko00980]	K13953	adhP; alcohol dehydrogenase, propanol-preferring [EC:1.1.1.1]	contig-90_36160_1	3.1649	0	0.0924224	0	1827
A09100 Metabolism	09111 Xenobiotics biodegradation and metabolism	00982 Drug metabolism - cytochrome P450 [PATH:ko00982]	K13953	adhP; alcohol dehydrogenase, propanol-preferring [EC:1.1.1.1]	contig-90_36160_1	3.1649	0	0.0924224	0	1827
A09100 Metabolism	09101 Carbohydrate metabolism	00010 Glycolysis / Gluconeogenesis [PATH:ko00010]	K13953	adhP; alcohol dehydrogenase, propanol-preferring [EC:1.1.1.1]	contig-90_41107_1	3.24584	0	0	0	2
A09100 Metabolism	09103 Lipid metabolism	00071 Fatty acid degradation [PATH:ko00071]	K13953	adhP; alcohol dehydrogenase, propanol-preferring [EC:1.1.1.1]	contig-90_41107_1	3.24584	0	0	0	2
A09100 Metabolism	09105 Amino acid metabolism	00350 Tyrosine metabolism [PATH:ko00350]	K13953	adhP; alcohol dehydrogenase, propanol-preferring [EC:1.1.1.1]	contig-90_41107_1	3.24584	0	0	0	2
A09100 Metabolism	09108 Metabolism of cofactors and vitamins	00830 Retinol metabolism [PATH:ko00830]	K13953	adhP; alcohol dehydrogenase, propanol-preferring [EC:1.1.1.1]	contig-90_41107_1	3.24584	0	0	0	2
A09100 Metabolism	09111 Xenobiotics biodegradation and metabolism	00625 Chloroalkane and chloroalkene degradation [PATH:ko00625]	K13953	adhP; alcohol dehydrogenase, propanol-preferring [EC:1.1.1.1]	contig-90_41107_1	3.24584	0	0	0	2
A09100 Metabolism	09111 Xenobiotics biodegradation and metabolism	00626 Naphthalene degradation [PATH:ko00626]	K13953	adhP; alcohol dehydrogenase, propanol-preferring [EC:1.1.1.1]	contig-90_41107_1	3.24584	0	0	0	2
A09100 Metabolism	09111 Xenobiotics biodegradation and metabolism	00980 Metabolism of xenobiotics by cytochrome P450 [PATH:ko00980]	K13953	adhP; alcohol dehydrogenase, propanol-preferring [EC:1.1.1.1]	contig-90_41107_1	3.24584	0	0	0	2
A09100 Metabolism	09111 Xenobiotics biodegradation and metabolism	00982 Drug metabolism - cytochrome P450 [PATH:ko00982]	K13953	adhP; alcohol dehydrogenase, propanol-preferring [EC:1.1.1.1]	contig-90_41107_1	3.24584	0	0	0	2
A09100 Metabolism	09101 Carbohydrate metabolism	00010 Glycolysis / Gluconeogenesis [PATH:ko00010]	K13953	adhP; alcohol dehydrogenase, propanol-preferring [EC:1.1.1.1]	contig-90_41943_2	0.209401	0	0	0	80840
A09100 Metabolism	09103 Lipid metabolism	00071 Fatty acid degradation [PATH:ko00071]	K13953	adhP; alcohol dehydrogenase, propanol-preferring [EC:1.1.1.1]	contig-90_41943_2	0.209401	0	0	0	80840
A09100 Metabolism	09105 Amino acid metabolism	00350 Tyrosine metabolism [PATH:ko00350]	K13953	adhP; alcohol dehydrogenase, propanol-preferring [EC:1.1.1.1]	contig-90_41943_2	0.209401	0	0	0	80840
A09100 Metabolism	09108 Metabolism of cofactors and vitamins	00830 Retinol metabolism [PATH:ko00830]	K13953	adhP; alcohol dehydrogenase, propanol-preferring [EC:1.1.1.1]	contig-90_41943_2	0.209401	0	0	0	80840
A09100 Metabolism	09111 Xenobiotics biodegradation and metabolism	00625 Chloroalkane and chloroalkene degradation [PATH:ko00625]	K13953	adhP; alcohol dehydrogenase, propanol-preferring [EC:1.1.1.1]	contig-90_41943_2	0.209401	0	0	0	80840
A09100 Metabolism	09111 Xenobiotics biodegradation and metabolism	00626 Naphthalene degradation [PATH:ko00626]	K13953	adhP; alcohol dehydrogenase, propanol-preferring [EC:1.1.1.1]	contig-90_41943_2	0.209401	0	0	0	80840
A09100 Metabolism	09111 Xenobiotics biodegradation and metabolism	00980 Metabolism of xenobiotics by cytochrome P450 [PATH:ko00980]	K13953	adhP; alcohol dehydrogenase, propanol-preferring [EC:1.1.1.1]	contig-90_41943_2	0.209401	0	0	0	80840
A09100 Metabolism	09111 Xenobiotics biodegradation and metabolism	00982 Drug metabolism - cytochrome P450 [PATH:ko00982]	K13953	adhP; alcohol dehydrogenase, propanol-preferring [EC:1.1.1.1]	contig-90_41943_2	0.209401	0	0	0	80840
A09100 Metabolism	09101 Carbohydrate metabolism	00010 Glycolysis / Gluconeogenesis [PATH:ko00010]	K13953	adhP; alcohol dehydrogenase, propanol-preferring [EC:1.1.1.1]	contig-90_47255_1	1.33936	0	0.199003	0	41297
A09100 Metabolism	09103 Lipid metabolism	00071 Fatty acid degradation [PATH:ko00071]	K13953	adhP; alcohol dehydrogenase, propanol-preferring [EC:1.1.1.1]	contig-90_47255_1	1.33936	0	0.199003	0	41297
A09100 Metabolism	09105 Amino acid metabolism	00350 Tyrosine metabolism [PATH:ko00350]	K13953	adhP; alcohol dehydrogenase, propanol-preferring [EC:1.1.1.1]	contig-90_47255_1	1.33936	0	0.199003	0	41297
A09100 Metabolism	09108 Metabolism of cofactors and vitamins	00830 Retinol metabolism [PATH:ko00830]	K13953	adhP; alcohol dehydrogenase, propanol-preferring [EC:1.1.1.1]	contig-90_47255_1	1.33936	0	0.199003	0	41297
A09100 Metabolism	09111 Xenobiotics biodegradation and metabolism	00625 Chloroalkane and chloroalkene degradation [PATH:ko00625]	K13953	adhP; alcohol dehydrogenase, propanol-preferring [EC:1.1.1.1]	contig-90_47255_1	1.33936	0	0.199003	0	41297
A09100 Metabolism	09111 Xenobiotics biodegradation and metabolism	00626 Naphthalene degradation [PATH:ko00626]	K13953	adhP; alcohol dehydrogenase, propanol-preferring [EC:1.1.1.1]	contig-90_47255_1	1.33936	0	0.199003	0	41297
A09100 Metabolism	09111 Xenobiotics biodegradation and metabolism	00980 Metabolism of xenobiotics by cytochrome P450 [PATH:ko00980]	K13953	adhP; alcohol dehydrogenase, propanol-preferring [EC:1.1.1.1]	contig-90_47255_1	1.33936	0	0.199003	0	41297
A09100 Metabolism	09111 Xenobiotics biodegradation and metabolism	00982 Drug metabolism - cytochrome P450 [PATH:ko00982]	K13953	adhP; alcohol dehydrogenase, propanol-preferring [EC:1.1.1.1]	contig-90_47255_1	1.33936	0	0.199003	0	41297
A09100 Metabolism	09101 Carbohydrate metabolism	00010 Glycolysis / Gluconeogenesis [PATH:ko00010]	K13953	adhP; alcohol dehydrogenase, propanol-preferring [EC:1.1.1.1]	contig-90_48052_1	0.0952898	0.0705043	0.0453463	0.192223	1224
A09100 Metabolism	09103 Lipid metabolism	00071 Fatty acid degradation [PATH:ko00071]	K13953	adhP; alcohol dehydrogenase, propanol-preferring [EC:1.1.1.1]	contig-90_48052_1	0.0952898	0.0705043	0.0453463	0.192223	1224
A09100 Metabolism	09105 Amino acid metabolism	00350 Tyrosine metabolism [PATH:ko00350]	K13953	adhP; alcohol dehydrogenase, propanol-preferring [EC:1.1.1.1]	contig-90_48052_1	0.0952898	0.0705043	0.0453463	0.192223	1224
A09100 Metabolism	09108 Metabolism of cofactors and vitamins	00830 Retinol metabolism [PATH:ko00830]	K13953	adhP; alcohol dehydrogenase, propanol-preferring [EC:1.1.1.1]	contig-90_48052_1	0.0952898	0.0705043	0.0453463	0.192223	1224
A09100 Metabolism	09111 Xenobiotics biodegradation and metabolism	00625 Chloroalkane and chloroalkene degradation [PATH:ko00625]	K13953	adhP; alcohol dehydrogenase, propanol-preferring [EC:1.1.1.1]	contig-90_48052_1	0.0952898	0.0705043	0.0453463	0.192223	1224
A09100 Metabolism	09111 Xenobiotics biodegradation and metabolism	00626 Naphthalene degradation [PATH:ko00626]	K13953	adhP; alcohol dehydrogenase, propanol-preferring [EC:1.1.1.1]	contig-90_48052_1	0.0952898	0.0705043	0.0453463	0.192223	1224
A09100 Metabolism	09111 Xenobiotics biodegradation and metabolism	00980 Metabolism of xenobiotics by cytochrome P450 [PATH:ko00980]	K13953	adhP; alcohol dehydrogenase, propanol-preferring [EC:1.1.1.1]	contig-90_48052_1	0.0952898	0.0705043	0.0453463	0.192223	1224
A09100 Metabolism	09111 Xenobiotics biodegradation and metabolism	00982 Drug metabolism - cytochrome P450 [PATH:ko00982]	K13953	adhP; alcohol dehydrogenase, propanol-preferring [EC:1.1.1.1]	contig-90_48052_1	0.0952898	0.0705043	0.0453463	0.192223	1224
A09100 Metabolism	09101 Carbohydrate metabolism	00010 Glycolysis / Gluconeogenesis [PATH:ko00010]	K13953	adhP; alcohol dehydrogenase, propanol-preferring [EC:1.1.1.1]	contig-90_53745_1	1.705	0	0.349974	0	1224
A09100 Metabolism	09103 Lipid metabolism	00071 Fatty acid degradation [PATH:ko00071]	K13953	adhP; alcohol dehydrogenase, propanol-preferring [EC:1.1.1.1]	contig-90_53745_1	1.705	0	0.349974	0	1224
A09100 Metabolism	09105 Amino acid metabolism	00350 Tyrosine metabolism [PATH:ko00350]	K13953	adhP; alcohol dehydrogenase, propanol-preferring [EC:1.1.1.1]	contig-90_53745_1	1.705	0	0.349974	0	1224
A09100 Metabolism	09108 Metabolism of cofactors and vitamins	00830 Retinol metabolism [PATH:ko00830]	K13953	adhP; alcohol dehydrogenase, propanol-preferring [EC:1.1.1.1]	contig-90_53745_1	1.705	0	0.349974	0	1224
A09100 Metabolism	09111 Xenobiotics biodegradation and metabolism	00625 Chloroalkane and chloroalkene degradation [PATH:ko00625]	K13953	adhP; alcohol dehydrogenase, propanol-preferring [EC:1.1.1.1]	contig-90_53745_1	1.705	0	0.349974	0	1224
A09100 Metabolism	09111 Xenobiotics biodegradation and metabolism	00626 Naphthalene degradation [PATH:ko00626]	K13953	adhP; alcohol dehydrogenase, propanol-preferring [EC:1.1.1.1]	contig-90_53745_1	1.705	0	0.349974	0	1224
A09100 Metabolism	09111 Xenobiotics biodegradation and metabolism	00980 Metabolism of xenobiotics by cytochrome P450 [PATH:ko00980]	K13953	adhP; alcohol dehydrogenase, propanol-preferring [EC:1.1.1.1]	contig-90_53745_1	1.705	0	0.349974	0	1224
A09100 Metabolism	09111 Xenobiotics biodegradation and metabolism	00982 Drug metabolism - cytochrome P450 [PATH:ko00982]	K13953	adhP; alcohol dehydrogenase, propanol-preferring [EC:1.1.1.1]	contig-90_53745_1	1.705	0	0.349974	0	1224
A09100 Metabolism	09101 Carbohydrate metabolism	00010 Glycolysis / Gluconeogenesis [PATH:ko00010]	K13953	adhP; alcohol dehydrogenase, propanol-preferring [EC:1.1.1.1]	contig-90_73057_2	0	0	0.22582	0	2
A09100 Metabolism	09103 Lipid metabolism	00071 Fatty acid degradation [PATH:ko00071]	K13953	adhP; alcohol dehydrogenase, propanol-preferring [EC:1.1.1.1]	contig-90_73057_2	0	0	0.22582	0	2
A09100 Metabolism	09105 Amino acid metabolism	00350 Tyrosine metabolism [PATH:ko00350]	K13953	adhP; alcohol dehydrogenase, propanol-preferring [EC:1.1.1.1]	contig-90_73057_2	0	0	0.22582	0	2
A09100 Metabolism	09108 Metabolism of cofactors and vitamins	00830 Retinol metabolism [PATH:ko00830]	K13953	adhP; alcohol dehydrogenase, propanol-preferring [EC:1.1.1.1]	contig-90_73057_2	0	0	0.22582	0	2
A09100 Metabolism	09111 Xenobiotics biodegradation and metabolism	00625 Chloroalkane and chloroalkene degradation [PATH:ko00625]	K13953	adhP; alcohol dehydrogenase, propanol-preferring [EC:1.1.1.1]	contig-90_73057_2	0	0	0.22582	0	2
A09100 Metabolism	09111 Xenobiotics biodegradation and metabolism	00626 Naphthalene degradation [PATH:ko00626]	K13953	adhP; alcohol dehydrogenase, propanol-preferring [EC:1.1.1.1]	contig-90_73057_2	0	0	0.22582	0	2
A09100 Metabolism	09111 Xenobiotics biodegradation and metabolism	00980 Metabolism of xenobiotics by cytochrome P450 [PATH:ko00980]	K13953	adhP; alcohol dehydrogenase, propanol-preferring [EC:1.1.1.1]	contig-90_73057_2	0	0	0.22582	0	2
A09100 Metabolism	09111 Xenobiotics biodegradation and metabolism	00982 Drug metabolism - cytochrome P450 [PATH:ko00982]	K13953	adhP; alcohol dehydrogenase, propanol-preferring [EC:1.1.1.1]	contig-90_73057_2	0	0	0.22582	0	2
A09100 Metabolism	09101 Carbohydrate metabolism	00010 Glycolysis / Gluconeogenesis [PATH:ko00010]	K13953	adhP; alcohol dehydrogenase, propanol-preferring [EC:1.1.1.1]	contig-90_104012_1	0	0	0	5.1988	2756
A09100 Metabolism	09103 Lipid metabolism	00071 Fatty acid degradation [PATH:ko00071]	K13953	adhP; alcohol dehydrogenase, propanol-preferring [EC:1.1.1.1]	contig-90_104012_1	0	0	0	5.1988	2756
A09100 Metabolism	09105 Amino acid metabolism	00350 Tyrosine metabolism [PATH:ko00350]	K13953	adhP; alcohol dehydrogenase, propanol-preferring [EC:1.1.1.1]	contig-90_104012_1	0	0	0	5.1988	2756
A09100 Metabolism	09108 Metabolism of cofactors and vitamins	00830 Retinol metabolism [PATH:ko00830]	K13953	adhP; alcohol dehydrogenase, propanol-preferring [EC:1.1.1.1]	contig-90_104012_1	0	0	0	5.1988	2756
A09100 Metabolism	09111 Xenobiotics biodegradation and metabolism	00625 Chloroalkane and chloroalkene degradation [PATH:ko00625]	K13953	adhP; alcohol dehydrogenase, propanol-preferring [EC:1.1.1.1]	contig-90_104012_1	0	0	0	5.1988	2756
A09100 Metabolism	09111 Xenobiotics biodegradation and metabolism	00626 Naphthalene degradation [PATH:ko00626]	K13953	adhP; alcohol dehydrogenase, propanol-preferring [EC:1.1.1.1]	contig-90_104012_1	0	0	0	5.1988	2756
A09100 Metabolism	09111 Xenobiotics biodegradation and metabolism	00980 Metabolism of xenobiotics by cytochrome P450 [PATH:ko00980]	K13953	adhP; alcohol dehydrogenase, propanol-preferring [EC:1.1.1.1]	contig-90_104012_1	0	0	0	5.1988	2756
A09100 Metabolism	09111 Xenobiotics biodegradation and metabolism	00982 Drug metabolism - cytochrome P450 [PATH:ko00982]	K13953	adhP; alcohol dehydrogenase, propanol-preferring [EC:1.1.1.1]	contig-90_104012_1	0	0	0	5.1988	2756
A09100 Metabolism	09101 Carbohydrate metabolism	00010 Glycolysis / Gluconeogenesis [PATH:ko00010]	K13953	adhP; alcohol dehydrogenase, propanol-preferring [EC:1.1.1.1]	contig-90_107042_1	4.2423	0	0	0	41297
A09100 Metabolism	09103 Lipid metabolism	00071 Fatty acid degradation [PATH:ko00071]	K13953	adhP; alcohol dehydrogenase, propanol-preferring [EC:1.1.1.1]	contig-90_107042_1	4.2423	0	0	0	41297
A09100 Metabolism	09105 Amino acid metabolism	00350 Tyrosine metabolism [PATH:ko00350]	K13953	adhP; alcohol dehydrogenase, propanol-preferring [EC:1.1.1.1]	contig-90_107042_1	4.2423	0	0	0	41297
A09100 Metabolism	09108 Metabolism of cofactors and vitamins	00830 Retinol metabolism [PATH:ko00830]	K13953	adhP; alcohol dehydrogenase, propanol-preferring [EC:1.1.1.1]	contig-90_107042_1	4.2423	0	0	0	41297
A09100 Metabolism	09111 Xenobiotics biodegradation and metabolism	00625 Chloroalkane and chloroalkene degradation [PATH:ko00625]	K13953	adhP; alcohol dehydrogenase, propanol-preferring [EC:1.1.1.1]	contig-90_107042_1	4.2423	0	0	0	41297
A09100 Metabolism	09111 Xenobiotics biodegradation and metabolism	00626 Naphthalene degradation [PATH:ko00626]	K13953	adhP; alcohol dehydrogenase, propanol-preferring [EC:1.1.1.1]	contig-90_107042_1	4.2423	0	0	0	41297
A09100 Metabolism	09111 Xenobiotics biodegradation and metabolism	00980 Metabolism of xenobiotics by cytochrome P450 [PATH:ko00980]	K13953	adhP; alcohol dehydrogenase, propanol-preferring [EC:1.1.1.1]	contig-90_107042_1	4.2423	0	0	0	41297
A09100 Metabolism	09111 Xenobiotics biodegradation and metabolism	00982 Drug metabolism - cytochrome P450 [PATH:ko00982]	K13953	adhP; alcohol dehydrogenase, propanol-preferring [EC:1.1.1.1]	contig-90_107042_1	4.2423	0	0	0	41297
A09100 Metabolism	09101 Carbohydrate metabolism	00010 Glycolysis / Gluconeogenesis [PATH:ko00010]	K13953	adhP; alcohol dehydrogenase, propanol-preferring [EC:1.1.1.1]	contig-90_107509_1	0	0	0	0	1224
A09100 Metabolism	09103 Lipid metabolism	00071 Fatty acid degradation [PATH:ko00071]	K13953	adhP; alcohol dehydrogenase, propanol-preferring [EC:1.1.1.1]	contig-90_107509_1	0	0	0	0	1224
A09100 Metabolism	09105 Amino acid metabolism	00350 Tyrosine metabolism [PATH:ko00350]	K13953	adhP; alcohol dehydrogenase, propanol-preferring [EC:1.1.1.1]	contig-90_107509_1	0	0	0	0	1224
A09100 Metabolism	09108 Metabolism of cofactors and vitamins	00830 Retinol metabolism [PATH:ko00830]	K13953	adhP; alcohol dehydrogenase, propanol-preferring [EC:1.1.1.1]	contig-90_107509_1	0	0	0	0	1224
A09100 Metabolism	09111 Xenobiotics biodegradation and metabolism	00625 Chloroalkane and chloroalkene degradation [PATH:ko00625]	K13953	adhP; alcohol dehydrogenase, propanol-preferring [EC:1.1.1.1]	contig-90_107509_1	0	0	0	0	1224
A09100 Metabolism	09111 Xenobiotics biodegradation and metabolism	00626 Naphthalene degradation [PATH:ko00626]	K13953	adhP; alcohol dehydrogenase, propanol-preferring [EC:1.1.1.1]	contig-90_107509_1	0	0	0	0	1224
A09100 Metabolism	09111 Xenobiotics biodegradation and metabolism	00980 Metabolism of xenobiotics by cytochrome P450 [PATH:ko00980]	K13953	adhP; alcohol dehydrogenase, propanol-preferring [EC:1.1.1.1]	contig-90_107509_1	0	0	0	0	1224
A09100 Metabolism	09111 Xenobiotics biodegradation and metabolism	00982 Drug metabolism - cytochrome P450 [PATH:ko00982]	K13953	adhP; alcohol dehydrogenase, propanol-preferring [EC:1.1.1.1]	contig-90_107509_1	0	0	0	0	1224
A09100 Metabolism	09101 Carbohydrate metabolism	00010 Glycolysis / Gluconeogenesis [PATH:ko00010]	K13953	adhP; alcohol dehydrogenase, propanol-preferring [EC:1.1.1.1]	contig-90_136714_1	0	0.0198881	0	2.48691	80840
A09100 Metabolism	09103 Lipid metabolism	00071 Fatty acid degradation [PATH:ko00071]	K13953	adhP; alcohol dehydrogenase, propanol-preferring [EC:1.1.1.1]	contig-90_136714_1	0	0.0198881	0	2.48691	80840
A09100 Metabolism	09105 Amino acid metabolism	00350 Tyrosine metabolism [PATH:ko00350]	K13953	adhP; alcohol dehydrogenase, propanol-preferring [EC:1.1.1.1]	contig-90_136714_1	0	0.0198881	0	2.48691	80840
A09100 Metabolism	09108 Metabolism of cofactors and vitamins	00830 Retinol metabolism [PATH:ko00830]	K13953	adhP; alcohol dehydrogenase, propanol-preferring [EC:1.1.1.1]	contig-90_136714_1	0	0.0198881	0	2.48691	80840
A09100 Metabolism	09111 Xenobiotics biodegradation and metabolism	00625 Chloroalkane and chloroalkene degradation [PATH:ko00625]	K13953	adhP; alcohol dehydrogenase, propanol-preferring [EC:1.1.1.1]	contig-90_136714_1	0	0.0198881	0	2.48691	80840
A09100 Metabolism	09111 Xenobiotics biodegradation and metabolism	00626 Naphthalene degradation [PATH:ko00626]	K13953	adhP; alcohol dehydrogenase, propanol-preferring [EC:1.1.1.1]	contig-90_136714_1	0	0.0198881	0	2.48691	80840
A09100 Metabolism	09111 Xenobiotics biodegradation and metabolism	00980 Metabolism of xenobiotics by cytochrome P450 [PATH:ko00980]	K13953	adhP; alcohol dehydrogenase, propanol-preferring [EC:1.1.1.1]	contig-90_136714_1	0	0.0198881	0	2.48691	80840
A09100 Metabolism	09111 Xenobiotics biodegradation and metabolism	00982 Drug metabolism - cytochrome P450 [PATH:ko00982]	K13953	adhP; alcohol dehydrogenase, propanol-preferring [EC:1.1.1.1]	contig-90_136714_1	0	0.0198881	0	2.48691	80840
A09100 Metabolism	09101 Carbohydrate metabolism	00010 Glycolysis / Gluconeogenesis [PATH:ko00010]	K13953	adhP; alcohol dehydrogenase, propanol-preferring [EC:1.1.1.1]	contig-90_140423_1	0.307812	1.0771	0	0	1385
A09100 Metabolism	09103 Lipid metabolism	00071 Fatty acid degradation [PATH:ko00071]	K13953	adhP; alcohol dehydrogenase, propanol-preferring [EC:1.1.1.1]	contig-90_140423_1	0.307812	1.0771	0	0	1385
A09100 Metabolism	09105 Amino acid metabolism	00350 Tyrosine metabolism [PATH:ko00350]	K13953	adhP; alcohol dehydrogenase, propanol-preferring [EC:1.1.1.1]	contig-90_140423_1	0.307812	1.0771	0	0	1385
A09100 Metabolism	09108 Metabolism of cofactors and vitamins	00830 Retinol metabolism [PATH:ko00830]	K13953	adhP; alcohol dehydrogenase, propanol-preferring [EC:1.1.1.1]	contig-90_140423_1	0.307812	1.0771	0	0	1385
A09100 Metabolism	09111 Xenobiotics biodegradation and metabolism	00625 Chloroalkane and chloroalkene degradation [PATH:ko00625]	K13953	adhP; alcohol dehydrogenase, propanol-preferring [EC:1.1.1.1]	contig-90_140423_1	0.307812	1.0771	0	0	1385
A09100 Metabolism	09111 Xenobiotics biodegradation and metabolism	00626 Naphthalene degradation [PATH:ko00626]	K13953	adhP; alcohol dehydrogenase, propanol-preferring [EC:1.1.1.1]	contig-90_140423_1	0.307812	1.0771	0	0	1385
A09100 Metabolism	09111 Xenobiotics biodegradation and metabolism	00980 Metabolism of xenobiotics by cytochrome P450 [PATH:ko00980]	K13953	adhP; alcohol dehydrogenase, propanol-preferring [EC:1.1.1.1]	contig-90_140423_1	0.307812	1.0771	0	0	1385
A09100 Metabolism	09111 Xenobiotics biodegradation and metabolism	00982 Drug metabolism - cytochrome P450 [PATH:ko00982]	K13953	adhP; alcohol dehydrogenase, propanol-preferring [EC:1.1.1.1]	contig-90_140423_1	0.307812	1.0771	0	0	1385
A09100 Metabolism	09101 Carbohydrate metabolism	00010 Glycolysis / Gluconeogenesis [PATH:ko00010]	K13953	adhP; alcohol dehydrogenase, propanol-preferring [EC:1.1.1.1]	contig-90_155857_1	2.17709	0	0	0	34073
A09100 Metabolism	09103 Lipid metabolism	00071 Fatty acid degradation [PATH:ko00071]	K13953	adhP; alcohol dehydrogenase, propanol-preferring [EC:1.1.1.1]	contig-90_155857_1	2.17709	0	0	0	34073
A09100 Metabolism	09105 Amino acid metabolism	00350 Tyrosine metabolism [PATH:ko00350]	K13953	adhP; alcohol dehydrogenase, propanol-preferring [EC:1.1.1.1]	contig-90_155857_1	2.17709	0	0	0	34073
A09100 Metabolism	09108 Metabolism of cofactors and vitamins	00830 Retinol metabolism [PATH:ko00830]	K13953	adhP; alcohol dehydrogenase, propanol-preferring [EC:1.1.1.1]	contig-90_155857_1	2.17709	0	0	0	34073
A09100 Metabolism	09111 Xenobiotics biodegradation and metabolism	00625 Chloroalkane and chloroalkene degradation [PATH:ko00625]	K13953	adhP; alcohol dehydrogenase, propanol-preferring [EC:1.1.1.1]	contig-90_155857_1	2.17709	0	0	0	34073
A09100 Metabolism	09111 Xenobiotics biodegradation and metabolism	00626 Naphthalene degradation [PATH:ko00626]	K13953	adhP; alcohol dehydrogenase, propanol-preferring [EC:1.1.1.1]	contig-90_155857_1	2.17709	0	0	0	34073
A09100 Metabolism	09111 Xenobiotics biodegradation and metabolism	00980 Metabolism of xenobiotics by cytochrome P450 [PATH:ko00980]	K13953	adhP; alcohol dehydrogenase, propanol-preferring [EC:1.1.1.1]	contig-90_155857_1	2.17709	0	0	0	34073
A09100 Metabolism	09111 Xenobiotics biodegradation and metabolism	00982 Drug metabolism - cytochrome P450 [PATH:ko00982]	K13953	adhP; alcohol dehydrogenase, propanol-preferring [EC:1.1.1.1]	contig-90_155857_1	2.17709	0	0	0	34073
A09100 Metabolism	09101 Carbohydrate metabolism	00010 Glycolysis / Gluconeogenesis [PATH:ko00010]	K13953	adhP; alcohol dehydrogenase, propanol-preferring [EC:1.1.1.1]	contig-90_157794_1	0	0	0	3.30397	32067
A09100 Metabolism	09103 Lipid metabolism	00071 Fatty acid degradation [PATH:ko00071]	K13953	adhP; alcohol dehydrogenase, propanol-preferring [EC:1.1.1.1]	contig-90_157794_1	0	0	0	3.30397	32067
A09100 Metabolism	09105 Amino acid metabolism	00350 Tyrosine metabolism [PATH:ko00350]	K13953	adhP; alcohol dehydrogenase, propanol-preferring [EC:1.1.1.1]	contig-90_157794_1	0	0	0	3.30397	32067
A09100 Metabolism	09108 Metabolism of cofactors and vitamins	00830 Retinol metabolism [PATH:ko00830]	K13953	adhP; alcohol dehydrogenase, propanol-preferring [EC:1.1.1.1]	contig-90_157794_1	0	0	0	3.30397	32067
A09100 Metabolism	09111 Xenobiotics biodegradation and metabolism	00625 Chloroalkane and chloroalkene degradation [PATH:ko00625]	K13953	adhP; alcohol dehydrogenase, propanol-preferring [EC:1.1.1.1]	contig-90_157794_1	0	0	0	3.30397	32067
A09100 Metabolism	09111 Xenobiotics biodegradation and metabolism	00626 Naphthalene degradation [PATH:ko00626]	K13953	adhP; alcohol dehydrogenase, propanol-preferring [EC:1.1.1.1]	contig-90_157794_1	0	0	0	3.30397	32067
A09100 Metabolism	09111 Xenobiotics biodegradation and metabolism	00980 Metabolism of xenobiotics by cytochrome P450 [PATH:ko00980]	K13953	adhP; alcohol dehydrogenase, propanol-preferring [EC:1.1.1.1]	contig-90_157794_1	0	0	0	3.30397	32067
A09100 Metabolism	09111 Xenobiotics biodegradation and metabolism	00982 Drug metabolism - cytochrome P450 [PATH:ko00982]	K13953	adhP; alcohol dehydrogenase, propanol-preferring [EC:1.1.1.1]	contig-90_157794_1	0	0	0	3.30397	32067
A09100 Metabolism	09101 Carbohydrate metabolism	00010 Glycolysis / Gluconeogenesis [PATH:ko00010]	K13953	adhP; alcohol dehydrogenase, propanol-preferring [EC:1.1.1.1]	contig-90_165014_1	3.41194	1.5802	0	0	1301
A09100 Metabolism	09103 Lipid metabolism	00071 Fatty acid degradation [PATH:ko00071]	K13953	adhP; alcohol dehydrogenase, propanol-preferring [EC:1.1.1.1]	contig-90_165014_1	3.41194	1.5802	0	0	1301
A09100 Metabolism	09105 Amino acid metabolism	00350 Tyrosine metabolism [PATH:ko00350]	K13953	adhP; alcohol dehydrogenase, propanol-preferring [EC:1.1.1.1]	contig-90_165014_1	3.41194	1.5802	0	0	1301
A09100 Metabolism	09108 Metabolism of cofactors and vitamins	00830 Retinol metabolism [PATH:ko00830]	K13953	adhP; alcohol dehydrogenase, propanol-preferring [EC:1.1.1.1]	contig-90_165014_1	3.41194	1.5802	0	0	1301
A09100 Metabolism	09111 Xenobiotics biodegradation and metabolism	00625 Chloroalkane and chloroalkene degradation [PATH:ko00625]	K13953	adhP; alcohol dehydrogenase, propanol-preferring [EC:1.1.1.1]	contig-90_165014_1	3.41194	1.5802	0	0	1301
A09100 Metabolism	09111 Xenobiotics biodegradation and metabolism	00626 Naphthalene degradation [PATH:ko00626]	K13953	adhP; alcohol dehydrogenase, propanol-preferring [EC:1.1.1.1]	contig-90_165014_1	3.41194	1.5802	0	0	1301
A09100 Metabolism	09111 Xenobiotics biodegradation and metabolism	00980 Metabolism of xenobiotics by cytochrome P450 [PATH:ko00980]	K13953	adhP; alcohol dehydrogenase, propanol-preferring [EC:1.1.1.1]	contig-90_165014_1	3.41194	1.5802	0	0	1301
A09100 Metabolism	09111 Xenobiotics biodegradation and metabolism	00982 Drug metabolism - cytochrome P450 [PATH:ko00982]	K13953	adhP; alcohol dehydrogenase, propanol-preferring [EC:1.1.1.1]	contig-90_165014_1	3.41194	1.5802	0	0	1301
A09100 Metabolism	09101 Carbohydrate metabolism	00010 Glycolysis / Gluconeogenesis [PATH:ko00010]	K13953	adhP; alcohol dehydrogenase, propanol-preferring [EC:1.1.1.1]	contig-90_165403_1	2.48798	2.61708	0	0	526226
A09100 Metabolism	09103 Lipid metabolism	00071 Fatty acid degradation [PATH:ko00071]	K13953	adhP; alcohol dehydrogenase, propanol-preferring [EC:1.1.1.1]	contig-90_165403_1	2.48798	2.61708	0	0	526226
A09100 Metabolism	09105 Amino acid metabolism	00350 Tyrosine metabolism [PATH:ko00350]	K13953	adhP; alcohol dehydrogenase, propanol-preferring [EC:1.1.1.1]	contig-90_165403_1	2.48798	2.61708	0	0	526226
A09100 Metabolism	09108 Metabolism of cofactors and vitamins	00830 Retinol metabolism [PATH:ko00830]	K13953	adhP; alcohol dehydrogenase, propanol-preferring [EC:1.1.1.1]	contig-90_165403_1	2.48798	2.61708	0	0	526226
A09100 Metabolism	09111 Xenobiotics biodegradation and metabolism	00625 Chloroalkane and chloroalkene degradation [PATH:ko00625]	K13953	adhP; alcohol dehydrogenase, propanol-preferring [EC:1.1.1.1]	contig-90_165403_1	2.48798	2.61708	0	0	526226
A09100 Metabolism	09111 Xenobiotics biodegradation and metabolism	00626 Naphthalene degradation [PATH:ko00626]	K13953	adhP; alcohol dehydrogenase, propanol-preferring [EC:1.1.1.1]	contig-90_165403_1	2.48798	2.61708	0	0	526226
A09100 Metabolism	09111 Xenobiotics biodegradation and metabolism	00980 Metabolism of xenobiotics by cytochrome P450 [PATH:ko00980]	K13953	adhP; alcohol dehydrogenase, propanol-preferring [EC:1.1.1.1]	contig-90_165403_1	2.48798	2.61708	0	0	526226
A09100 Metabolism	09111 Xenobiotics biodegradation and metabolism	00982 Drug metabolism - cytochrome P450 [PATH:ko00982]	K13953	adhP; alcohol dehydrogenase, propanol-preferring [EC:1.1.1.1]	contig-90_165403_1	2.48798	2.61708	0	0	526226
A09100 Metabolism	09101 Carbohydrate metabolism	00010 Glycolysis / Gluconeogenesis [PATH:ko00010]	K13951	ADH1_7; alcohol dehydrogenase 1/7 [EC:1.1.1.1]	contig-90_166972_1	4.43928	0	0	0	9568
A09100 Metabolism	09103 Lipid metabolism	00071 Fatty acid degradation [PATH:ko00071]	K13951	ADH1_7; alcohol dehydrogenase 1/7 [EC:1.1.1.1]	contig-90_166972_1	4.43928	0	0	0	9568
A09100 Metabolism	09105 Amino acid metabolism	00350 Tyrosine metabolism [PATH:ko00350]	K13951	ADH1_7; alcohol dehydrogenase 1/7 [EC:1.1.1.1]	contig-90_166972_1	4.43928	0	0	0	9568
A09100 Metabolism	09108 Metabolism of cofactors and vitamins	00830 Retinol metabolism [PATH:ko00830]	K13951	ADH1_7; alcohol dehydrogenase 1/7 [EC:1.1.1.1]	contig-90_166972_1	4.43928	0	0	0	9568
A09100 Metabolism	09111 Xenobiotics biodegradation and metabolism	00980 Metabolism of xenobiotics by cytochrome P450 [PATH:ko00980]	K13951	ADH1_7; alcohol dehydrogenase 1/7 [EC:1.1.1.1]	contig-90_166972_1	4.43928	0	0	0	9568
A09100 Metabolism	09111 Xenobiotics biodegradation and metabolism	00982 Drug metabolism - cytochrome P450 [PATH:ko00982]	K13951	ADH1_7; alcohol dehydrogenase 1/7 [EC:1.1.1.1]	contig-90_166972_1	4.43928	0	0	0	9568
A09100 Metabolism	09101 Carbohydrate metabolism	00010 Glycolysis / Gluconeogenesis [PATH:ko00010]	K13810	tal-pgi; transaldolase / glucose-6-phosphate isomerase [EC:2.2.1.2 5.3.1.9]	contig-90_48088_1	6.08507	0	0	0	89966
A09100 Metabolism	09101 Carbohydrate metabolism	00030 Pentose phosphate pathway [PATH:ko00030]	K13810	tal-pgi; transaldolase / glucose-6-phosphate isomerase [EC:2.2.1.2 5.3.1.9]	contig-90_48088_1	6.08507	0	0	0	89966
A09100 Metabolism	09101 Carbohydrate metabolism	00500 Starch and sucrose metabolism [PATH:ko00500]	K13810	tal-pgi; transaldolase / glucose-6-phosphate isomerase [EC:2.2.1.2 5.3.1.9]	contig-90_48088_1	6.08507	0	0	0	89966
A09100 Metabolism	09101 Carbohydrate metabolism	00520 Amino sugar and nucleotide sugar metabolism [PATH:ko00520]	K13810	tal-pgi; transaldolase / glucose-6-phosphate isomerase [EC:2.2.1.2 5.3.1.9]	contig-90_48088_1	6.08507	0	0	0	89966
A09100 Metabolism	09101 Carbohydrate metabolism	00010 Glycolysis / Gluconeogenesis [PATH:ko00010]	K13810	tal-pgi; transaldolase / glucose-6-phosphate isomerase [EC:2.2.1.2 5.3.1.9]	contig-90_104313_1	3.72863	0	0	0	1411621
A09100 Metabolism	09101 Carbohydrate metabolism	00030 Pentose phosphate pathway [PATH:ko00030]	K13810	tal-pgi; transaldolase / glucose-6-phosphate isomerase [EC:2.2.1.2 5.3.1.9]	contig-90_104313_1	3.72863	0	0	0	1411621
A09100 Metabolism	09101 Carbohydrate metabolism	00500 Starch and sucrose metabolism [PATH:ko00500]	K13810	tal-pgi; transaldolase / glucose-6-phosphate isomerase [EC:2.2.1.2 5.3.1.9]	contig-90_104313_1	3.72863	0	0	0	1411621
A09100 Metabolism	09101 Carbohydrate metabolism	00520 Amino sugar and nucleotide sugar metabolism [PATH:ko00520]	K13810	tal-pgi; transaldolase / glucose-6-phosphate isomerase [EC:2.2.1.2 5.3.1.9]	contig-90_104313_1	3.72863	0	0	0	1411621
A09100 Metabolism	09101 Carbohydrate metabolism	00010 Glycolysis / Gluconeogenesis [PATH:ko00010]	K13810	tal-pgi; transaldolase / glucose-6-phosphate isomerase [EC:2.2.1.2 5.3.1.9]	contig-90_108922_1	3.34235	0	0	0	1380394
A09100 Metabolism	09101 Carbohydrate metabolism	00030 Pentose phosphate pathway [PATH:ko00030]	K13810	tal-pgi; transaldolase / glucose-6-phosphate isomerase [EC:2.2.1.2 5.3.1.9]	contig-90_108922_1	3.34235	0	0	0	1380394
A09100 Metabolism	09101 Carbohydrate metabolism	00500 Starch and sucrose metabolism [PATH:ko00500]	K13810	tal-pgi; transaldolase / glucose-6-phosphate isomerase [EC:2.2.1.2 5.3.1.9]	contig-90_108922_1	3.34235	0	0	0	1380394
A09100 Metabolism	09101 Carbohydrate metabolism	00520 Amino sugar and nucleotide sugar metabolism [PATH:ko00520]	K13810	tal-pgi; transaldolase / glucose-6-phosphate isomerase [EC:2.2.1.2 5.3.1.9]	contig-90_108922_1	3.34235	0	0	0	1380394
A09100 Metabolism	09101 Carbohydrate metabolism	00010 Glycolysis / Gluconeogenesis [PATH:ko00010]	K13810	tal-pgi; transaldolase / glucose-6-phosphate isomerase [EC:2.2.1.2 5.3.1.9]	contig-90_154127_2	4.0012	0	0	0	28211
A09100 Metabolism	09101 Carbohydrate metabolism	00030 Pentose phosphate pathway [PATH:ko00030]	K13810	tal-pgi; transaldolase / glucose-6-phosphate isomerase [EC:2.2.1.2 5.3.1.9]	contig-90_154127_2	4.0012	0	0	0	28211
A09100 Metabolism	09101 Carbohydrate metabolism	00500 Starch and sucrose metabolism [PATH:ko00500]	K13810	tal-pgi; transaldolase / glucose-6-phosphate isomerase [EC:2.2.1.2 5.3.1.9]	contig-90_154127_2	4.0012	0	0	0	28211
A09100 Metabolism	09101 Carbohydrate metabolism	00520 Amino sugar and nucleotide sugar metabolism [PATH:ko00520]	K13810	tal-pgi; transaldolase / glucose-6-phosphate isomerase [EC:2.2.1.2 5.3.1.9]	contig-90_154127_2	4.0012	0	0	0	28211
A09100 Metabolism	09101 Carbohydrate metabolism	00010 Glycolysis / Gluconeogenesis [PATH:ko00010]	K11645	fbaB; fructose-bisphosphate aldolase, class I [EC:4.1.2.13]	contig-90_529_3	0	10.6569	0	0	1192054
A09100 Metabolism	09101 Carbohydrate metabolism	00030 Pentose phosphate pathway [PATH:ko00030]	K11645	fbaB; fructose-bisphosphate aldolase, class I [EC:4.1.2.13]	contig-90_529_3	0	10.6569	0	0	1192054
A09100 Metabolism	09101 Carbohydrate metabolism	00051 Fructose and mannose metabolism [PATH:ko00051]	K11645	fbaB; fructose-bisphosphate aldolase, class I [EC:4.1.2.13]	contig-90_529_3	0	10.6569	0	0	1192054
A09100 Metabolism	09102 Energy metabolism	00680 Methane metabolism [PATH:ko00680]	K11645	fbaB; fructose-bisphosphate aldolase, class I [EC:4.1.2.13]	contig-90_529_3	0	10.6569	0	0	1192054
A09100 Metabolism	09102 Energy metabolism	00710 Carbon fixation in photosynthetic organisms [PATH:ko00710]	K11645	fbaB; fructose-bisphosphate aldolase, class I [EC:4.1.2.13]	contig-90_529_3	0	10.6569	0	0	1192054
A09100 Metabolism	09101 Carbohydrate metabolism	00010 Glycolysis / Gluconeogenesis [PATH:ko00010]	K11645	fbaB; fructose-bisphosphate aldolase, class I [EC:4.1.2.13]	contig-90_51482_1	0	0	1.46015	0	28211
A09100 Metabolism	09101 Carbohydrate metabolism	00030 Pentose phosphate pathway [PATH:ko00030]	K11645	fbaB; fructose-bisphosphate aldolase, class I [EC:4.1.2.13]	contig-90_51482_1	0	0	1.46015	0	28211
A09100 Metabolism	09101 Carbohydrate metabolism	00051 Fructose and mannose metabolism [PATH:ko00051]	K11645	fbaB; fructose-bisphosphate aldolase, class I [EC:4.1.2.13]	contig-90_51482_1	0	0	1.46015	0	28211
A09100 Metabolism	09102 Energy metabolism	00680 Methane metabolism [PATH:ko00680]	K11645	fbaB; fructose-bisphosphate aldolase, class I [EC:4.1.2.13]	contig-90_51482_1	0	0	1.46015	0	28211
A09100 Metabolism	09102 Energy metabolism	00710 Carbon fixation in photosynthetic organisms [PATH:ko00710]	K11645	fbaB; fructose-bisphosphate aldolase, class I [EC:4.1.2.13]	contig-90_51482_1	0	0	1.46015	0	28211
A09100 Metabolism	09101 Carbohydrate metabolism	00010 Glycolysis / Gluconeogenesis [PATH:ko00010]	K11645	fbaB; fructose-bisphosphate aldolase, class I [EC:4.1.2.13]	contig-90_66282_1	0.618974	0.0884201	0	0	1565605
A09100 Metabolism	09101 Carbohydrate metabolism	00030 Pentose phosphate pathway [PATH:ko00030]	K11645	fbaB; fructose-bisphosphate aldolase, class I [EC:4.1.2.13]	contig-90_66282_1	0.618974	0.0884201	0	0	1565605
A09100 Metabolism	09101 Carbohydrate metabolism	00051 Fructose and mannose metabolism [PATH:ko00051]	K11645	fbaB; fructose-bisphosphate aldolase, class I [EC:4.1.2.13]	contig-90_66282_1	0.618974	0.0884201	0	0	1565605
A09100 Metabolism	09102 Energy metabolism	00680 Methane metabolism [PATH:ko00680]	K11645	fbaB; fructose-bisphosphate aldolase, class I [EC:4.1.2.13]	contig-90_66282_1	0.618974	0.0884201	0	0	1565605
A09100 Metabolism	09102 Energy metabolism	00710 Carbon fixation in photosynthetic organisms [PATH:ko00710]	K11645	fbaB; fructose-bisphosphate aldolase, class I [EC:4.1.2.13]	contig-90_66282_1	0.618974	0.0884201	0	0	1565605
A09100 Metabolism	09101 Carbohydrate metabolism	00010 Glycolysis / Gluconeogenesis [PATH:ko00010]	K11645	fbaB; fructose-bisphosphate aldolase, class I [EC:4.1.2.13]	contig-90_79886_1	2.09872	0	0	0	407
A09100 Metabolism	09101 Carbohydrate metabolism	00030 Pentose phosphate pathway [PATH:ko00030]	K11645	fbaB; fructose-bisphosphate aldolase, class I [EC:4.1.2.13]	contig-90_79886_1	2.09872	0	0	0	407
A09100 Metabolism	09101 Carbohydrate metabolism	00051 Fructose and mannose metabolism [PATH:ko00051]	K11645	fbaB; fructose-bisphosphate aldolase, class I [EC:4.1.2.13]	contig-90_79886_1	2.09872	0	0	0	407
A09100 Metabolism	09102 Energy metabolism	00680 Methane metabolism [PATH:ko00680]	K11645	fbaB; fructose-bisphosphate aldolase, class I [EC:4.1.2.13]	contig-90_79886_1	2.09872	0	0	0	407
A09100 Metabolism	09102 Energy metabolism	00710 Carbon fixation in photosynthetic organisms [PATH:ko00710]	K11645	fbaB; fructose-bisphosphate aldolase, class I [EC:4.1.2.13]	contig-90_79886_1	2.09872	0	0	0	407
A09100 Metabolism	09101 Carbohydrate metabolism	00010 Glycolysis / Gluconeogenesis [PATH:ko00010]	K11645	fbaB; fructose-bisphosphate aldolase, class I [EC:4.1.2.13]	contig-90_91222_1	0.170621	0.0564652	0.26575	0.363589	1565605
A09100 Metabolism	09101 Carbohydrate metabolism	00030 Pentose phosphate pathway [PATH:ko00030]	K11645	fbaB; fructose-bisphosphate aldolase, class I [EC:4.1.2.13]	contig-90_91222_1	0.170621	0.0564652	0.26575	0.363589	1565605
A09100 Metabolism	09101 Carbohydrate metabolism	00051 Fructose and mannose metabolism [PATH:ko00051]	K11645	fbaB; fructose-bisphosphate aldolase, class I [EC:4.1.2.13]	contig-90_91222_1	0.170621	0.0564652	0.26575	0.363589	1565605
A09100 Metabolism	09102 Energy metabolism	00680 Methane metabolism [PATH:ko00680]	K11645	fbaB; fructose-bisphosphate aldolase, class I [EC:4.1.2.13]	contig-90_91222_1	0.170621	0.0564652	0.26575	0.363589	1565605
A09100 Metabolism	09102 Energy metabolism	00710 Carbon fixation in photosynthetic organisms [PATH:ko00710]	K11645	fbaB; fructose-bisphosphate aldolase, class I [EC:4.1.2.13]	contig-90_91222_1	0.170621	0.0564652	0.26575	0.363589	1565605
A09100 Metabolism	09101 Carbohydrate metabolism	00010 Glycolysis / Gluconeogenesis [PATH:ko00010]	K11645	fbaB; fructose-bisphosphate aldolase, class I [EC:4.1.2.13]	contig-90_91409_1	0	0	1.70057	0	204441
A09100 Metabolism	09101 Carbohydrate metabolism	00030 Pentose phosphate pathway [PATH:ko00030]	K11645	fbaB; fructose-bisphosphate aldolase, class I [EC:4.1.2.13]	contig-90_91409_1	0	0	1.70057	0	204441
A09100 Metabolism	09101 Carbohydrate metabolism	00051 Fructose and mannose metabolism [PATH:ko00051]	K11645	fbaB; fructose-bisphosphate aldolase, class I [EC:4.1.2.13]	contig-90_91409_1	0	0	1.70057	0	204441
A09100 Metabolism	09102 Energy metabolism	00680 Methane metabolism [PATH:ko00680]	K11645	fbaB; fructose-bisphosphate aldolase, class I [EC:4.1.2.13]	contig-90_91409_1	0	0	1.70057	0	204441
A09100 Metabolism	09102 Energy metabolism	00710 Carbon fixation in photosynthetic organisms [PATH:ko00710]	K11645	fbaB; fructose-bisphosphate aldolase, class I [EC:4.1.2.13]	contig-90_91409_1	0	0	1.70057	0	204441
A09100 Metabolism	09101 Carbohydrate metabolism	00010 Glycolysis / Gluconeogenesis [PATH:ko00010]	K11645	fbaB; fructose-bisphosphate aldolase, class I [EC:4.1.2.13]	contig-90_149751_1	0.92567	0	0.117483	0	1150
A09100 Metabolism	09101 Carbohydrate metabolism	00030 Pentose phosphate pathway [PATH:ko00030]	K11645	fbaB; fructose-bisphosphate aldolase, class I [EC:4.1.2.13]	contig-90_149751_1	0.92567	0	0.117483	0	1150
A09100 Metabolism	09101 Carbohydrate metabolism	00051 Fructose and mannose metabolism [PATH:ko00051]	K11645	fbaB; fructose-bisphosphate aldolase, class I [EC:4.1.2.13]	contig-90_149751_1	0.92567	0	0.117483	0	1150
A09100 Metabolism	09102 Energy metabolism	00680 Methane metabolism [PATH:ko00680]	K11645	fbaB; fructose-bisphosphate aldolase, class I [EC:4.1.2.13]	contig-90_149751_1	0.92567	0	0.117483	0	1150
A09100 Metabolism	09102 Energy metabolism	00710 Carbon fixation in photosynthetic organisms [PATH:ko00710]	K11645	fbaB; fructose-bisphosphate aldolase, class I [EC:4.1.2.13]	contig-90_149751_1	0.92567	0	0.117483	0	1150
A09100 Metabolism	09101 Carbohydrate metabolism	00010 Glycolysis / Gluconeogenesis [PATH:ko00010]	K11645	fbaB; fructose-bisphosphate aldolase, class I [EC:4.1.2.13]	contig-90_169015_1	2.0811	0	3.27871	0	563835
A09100 Metabolism	09101 Carbohydrate metabolism	00030 Pentose phosphate pathway [PATH:ko00030]	K11645	fbaB; fructose-bisphosphate aldolase, class I [EC:4.1.2.13]	contig-90_169015_1	2.0811	0	3.27871	0	563835
A09100 Metabolism	09101 Carbohydrate metabolism	00051 Fructose and mannose metabolism [PATH:ko00051]	K11645	fbaB; fructose-bisphosphate aldolase, class I [EC:4.1.2.13]	contig-90_169015_1	2.0811	0	3.27871	0	563835
A09100 Metabolism	09102 Energy metabolism	00680 Methane metabolism [PATH:ko00680]	K11645	fbaB; fructose-bisphosphate aldolase, class I [EC:4.1.2.13]	contig-90_169015_1	2.0811	0	3.27871	0	563835
A09100 Metabolism	09102 Energy metabolism	00710 Carbon fixation in photosynthetic organisms [PATH:ko00710]	K11645	fbaB; fructose-bisphosphate aldolase, class I [EC:4.1.2.13]	contig-90_169015_1	2.0811	0	3.27871	0	563835
A09100 Metabolism	09101 Carbohydrate metabolism	00010 Glycolysis / Gluconeogenesis [PATH:ko00010]	K11532	glpX-SEBP; fructose-1,6-bisphosphatase II / sedoheptulose-1,7-bisphosphatase [EC:3.1.3.11 3.1.3.37]	contig-90_5608_1	0	6.80197	0.255794	0.189861	265
A09100 Metabolism	09101 Carbohydrate metabolism	00030 Pentose phosphate pathway [PATH:ko00030]	K11532	glpX-SEBP; fructose-1,6-bisphosphatase II / sedoheptulose-1,7-bisphosphatase [EC:3.1.3.11 3.1.3.37]	contig-90_5608_1	0	6.80197	0.255794	0.189861	265
A09100 Metabolism	09101 Carbohydrate metabolism	00051 Fructose and mannose metabolism [PATH:ko00051]	K11532	glpX-SEBP; fructose-1,6-bisphosphatase II / sedoheptulose-1,7-bisphosphatase [EC:3.1.3.11 3.1.3.37]	contig-90_5608_1	0	6.80197	0.255794	0.189861	265
A09100 Metabolism	09102 Energy metabolism	00680 Methane metabolism [PATH:ko00680]	K11532	glpX-SEBP; fructose-1,6-bisphosphatase II / sedoheptulose-1,7-bisphosphatase [EC:3.1.3.11 3.1.3.37]	contig-90_5608_1	0	6.80197	0.255794	0.189861	265
A09100 Metabolism	09102 Energy metabolism	00710 Carbon fixation in photosynthetic organisms [PATH:ko00710]	K11532	glpX-SEBP; fructose-1,6-bisphosphatase II / sedoheptulose-1,7-bisphosphatase [EC:3.1.3.11 3.1.3.37]	contig-90_5608_1	0	6.80197	0.255794	0.189861	265
A09100 Metabolism	09101 Carbohydrate metabolism	00010 Glycolysis / Gluconeogenesis [PATH:ko00010]	K11532	glpX-SEBP; fructose-1,6-bisphosphatase II / sedoheptulose-1,7-bisphosphatase [EC:3.1.3.11 3.1.3.37]	contig-90_8802_1	3.18138	0	4.21018	0	119532
A09100 Metabolism	09101 Carbohydrate metabolism	00030 Pentose phosphate pathway [PATH:ko00030]	K11532	glpX-SEBP; fructose-1,6-bisphosphatase II / sedoheptulose-1,7-bisphosphatase [EC:3.1.3.11 3.1.3.37]	contig-90_8802_1	3.18138	0	4.21018	0	119532
A09100 Metabolism	09101 Carbohydrate metabolism	00051 Fructose and mannose metabolism [PATH:ko00051]	K11532	glpX-SEBP; fructose-1,6-bisphosphatase II / sedoheptulose-1,7-bisphosphatase [EC:3.1.3.11 3.1.3.37]	contig-90_8802_1	3.18138	0	4.21018	0	119532
A09100 Metabolism	09102 Energy metabolism	00680 Methane metabolism [PATH:ko00680]	K11532	glpX-SEBP; fructose-1,6-bisphosphatase II / sedoheptulose-1,7-bisphosphatase [EC:3.1.3.11 3.1.3.37]	contig-90_8802_1	3.18138	0	4.21018	0	119532
A09100 Metabolism	09102 Energy metabolism	00710 Carbon fixation in photosynthetic organisms [PATH:ko00710]	K11532	glpX-SEBP; fructose-1,6-bisphosphatase II / sedoheptulose-1,7-bisphosphatase [EC:3.1.3.11 3.1.3.37]	contig-90_8802_1	3.18138	0	4.21018	0	119532
A09100 Metabolism	09101 Carbohydrate metabolism	00010 Glycolysis / Gluconeogenesis [PATH:ko00010]	K11532	glpX-SEBP; fructose-1,6-bisphosphatase II / sedoheptulose-1,7-bisphosphatase [EC:3.1.3.11 3.1.3.37]	contig-90_15273_1	0	0	1.31414	0	1117
A09100 Metabolism	09101 Carbohydrate metabolism	00030 Pentose phosphate pathway [PATH:ko00030]	K11532	glpX-SEBP; fructose-1,6-bisphosphatase II / sedoheptulose-1,7-bisphosphatase [EC:3.1.3.11 3.1.3.37]	contig-90_15273_1	0	0	1.31414	0	1117
A09100 Metabolism	09101 Carbohydrate metabolism	00051 Fructose and mannose metabolism [PATH:ko00051]	K11532	glpX-SEBP; fructose-1,6-bisphosphatase II / sedoheptulose-1,7-bisphosphatase [EC:3.1.3.11 3.1.3.37]	contig-90_15273_1	0	0	1.31414	0	1117
A09100 Metabolism	09102 Energy metabolism	00680 Methane metabolism [PATH:ko00680]	K11532	glpX-SEBP; fructose-1,6-bisphosphatase II / sedoheptulose-1,7-bisphosphatase [EC:3.1.3.11 3.1.3.37]	contig-90_15273_1	0	0	1.31414	0	1117
A09100 Metabolism	09102 Energy metabolism	00710 Carbon fixation in photosynthetic organisms [PATH:ko00710]	K11532	glpX-SEBP; fructose-1,6-bisphosphatase II / sedoheptulose-1,7-bisphosphatase [EC:3.1.3.11 3.1.3.37]	contig-90_15273_1	0	0	1.31414	0	1117
A09100 Metabolism	09101 Carbohydrate metabolism	00010 Glycolysis / Gluconeogenesis [PATH:ko00010]	K11532	glpX-SEBP; fructose-1,6-bisphosphatase II / sedoheptulose-1,7-bisphosphatase [EC:3.1.3.11 3.1.3.37]	contig-90_34651_1	1.0499	0	3.86175	0	1117
A09100 Metabolism	09101 Carbohydrate metabolism	00030 Pentose phosphate pathway [PATH:ko00030]	K11532	glpX-SEBP; fructose-1,6-bisphosphatase II / sedoheptulose-1,7-bisphosphatase [EC:3.1.3.11 3.1.3.37]	contig-90_34651_1	1.0499	0	3.86175	0	1117
A09100 Metabolism	09101 Carbohydrate metabolism	00051 Fructose and mannose metabolism [PATH:ko00051]	K11532	glpX-SEBP; fructose-1,6-bisphosphatase II / sedoheptulose-1,7-bisphosphatase [EC:3.1.3.11 3.1.3.37]	contig-90_34651_1	1.0499	0	3.86175	0	1117
A09100 Metabolism	09102 Energy metabolism	00680 Methane metabolism [PATH:ko00680]	K11532	glpX-SEBP; fructose-1,6-bisphosphatase II / sedoheptulose-1,7-bisphosphatase [EC:3.1.3.11 3.1.3.37]	contig-90_34651_1	1.0499	0	3.86175	0	1117
A09100 Metabolism	09102 Energy metabolism	00710 Carbon fixation in photosynthetic organisms [PATH:ko00710]	K11532	glpX-SEBP; fructose-1,6-bisphosphatase II / sedoheptulose-1,7-bisphosphatase [EC:3.1.3.11 3.1.3.37]	contig-90_34651_1	1.0499	0	3.86175	0	1117
A09100 Metabolism	09101 Carbohydrate metabolism	00010 Glycolysis / Gluconeogenesis [PATH:ko00010]	K11532	glpX-SEBP; fructose-1,6-bisphosphatase II / sedoheptulose-1,7-bisphosphatase [EC:3.1.3.11 3.1.3.37]	contig-90_127711_1	2.58302	0	0	0	433
A09100 Metabolism	09101 Carbohydrate metabolism	00030 Pentose phosphate pathway [PATH:ko00030]	K11532	glpX-SEBP; fructose-1,6-bisphosphatase II / sedoheptulose-1,7-bisphosphatase [EC:3.1.3.11 3.1.3.37]	contig-90_127711_1	2.58302	0	0	0	433
A09100 Metabolism	09101 Carbohydrate metabolism	00051 Fructose and mannose metabolism [PATH:ko00051]	K11532	glpX-SEBP; fructose-1,6-bisphosphatase II / sedoheptulose-1,7-bisphosphatase [EC:3.1.3.11 3.1.3.37]	contig-90_127711_1	2.58302	0	0	0	433
A09100 Metabolism	09102 Energy metabolism	00680 Methane metabolism [PATH:ko00680]	K11532	glpX-SEBP; fructose-1,6-bisphosphatase II / sedoheptulose-1,7-bisphosphatase [EC:3.1.3.11 3.1.3.37]	contig-90_127711_1	2.58302	0	0	0	433
A09100 Metabolism	09102 Energy metabolism	00710 Carbon fixation in photosynthetic organisms [PATH:ko00710]	K11532	glpX-SEBP; fructose-1,6-bisphosphatase II / sedoheptulose-1,7-bisphosphatase [EC:3.1.3.11 3.1.3.37]	contig-90_127711_1	2.58302	0	0	0	433
A09100 Metabolism	09101 Carbohydrate metabolism	00010 Glycolysis / Gluconeogenesis [PATH:ko00010]	K11532	glpX-SEBP; fructose-1,6-bisphosphatase II / sedoheptulose-1,7-bisphosphatase [EC:3.1.3.11 3.1.3.37]	contig-90_132433_1	2.1827	0	0	0	41297
A09100 Metabolism	09101 Carbohydrate metabolism	00030 Pentose phosphate pathway [PATH:ko00030]	K11532	glpX-SEBP; fructose-1,6-bisphosphatase II / sedoheptulose-1,7-bisphosphatase [EC:3.1.3.11 3.1.3.37]	contig-90_132433_1	2.1827	0	0	0	41297
A09100 Metabolism	09101 Carbohydrate metabolism	00051 Fructose and mannose metabolism [PATH:ko00051]	K11532	glpX-SEBP; fructose-1,6-bisphosphatase II / sedoheptulose-1,7-bisphosphatase [EC:3.1.3.11 3.1.3.37]	contig-90_132433_1	2.1827	0	0	0	41297
A09100 Metabolism	09102 Energy metabolism	00680 Methane metabolism [PATH:ko00680]	K11532	glpX-SEBP; fructose-1,6-bisphosphatase II / sedoheptulose-1,7-bisphosphatase [EC:3.1.3.11 3.1.3.37]	contig-90_132433_1	2.1827	0	0	0	41297
A09100 Metabolism	09102 Energy metabolism	00710 Carbon fixation in photosynthetic organisms [PATH:ko00710]	K11532	glpX-SEBP; fructose-1,6-bisphosphatase II / sedoheptulose-1,7-bisphosphatase [EC:3.1.3.11 3.1.3.37]	contig-90_132433_1	2.1827	0	0	0	41297
A09100 Metabolism	09101 Carbohydrate metabolism	00010 Glycolysis / Gluconeogenesis [PATH:ko00010]	K11532	glpX-SEBP; fructose-1,6-bisphosphatase II / sedoheptulose-1,7-bisphosphatase [EC:3.1.3.11 3.1.3.37]	contig-90_152067_1	0	2.84985	0	0	265
A09100 Metabolism	09101 Carbohydrate metabolism	00030 Pentose phosphate pathway [PATH:ko00030]	K11532	glpX-SEBP; fructose-1,6-bisphosphatase II / sedoheptulose-1,7-bisphosphatase [EC:3.1.3.11 3.1.3.37]	contig-90_152067_1	0	2.84985	0	0	265
A09100 Metabolism	09101 Carbohydrate metabolism	00051 Fructose and mannose metabolism [PATH:ko00051]	K11532	glpX-SEBP; fructose-1,6-bisphosphatase II / sedoheptulose-1,7-bisphosphatase [EC:3.1.3.11 3.1.3.37]	contig-90_152067_1	0	2.84985	0	0	265
A09100 Metabolism	09102 Energy metabolism	00680 Methane metabolism [PATH:ko00680]	K11532	glpX-SEBP; fructose-1,6-bisphosphatase II / sedoheptulose-1,7-bisphosphatase [EC:3.1.3.11 3.1.3.37]	contig-90_152067_1	0	2.84985	0	0	265
A09100 Metabolism	09102 Energy metabolism	00710 Carbon fixation in photosynthetic organisms [PATH:ko00710]	K11532	glpX-SEBP; fructose-1,6-bisphosphatase II / sedoheptulose-1,7-bisphosphatase [EC:3.1.3.11 3.1.3.37]	contig-90_152067_1	0	2.84985	0	0	265
A09100 Metabolism	09101 Carbohydrate metabolism	00010 Glycolysis / Gluconeogenesis [PATH:ko00010]	K06859	pgi1; glucose-6-phosphate isomerase, archaeal [EC:5.3.1.9]	contig-90_77604_1	0	3.43449	0	0	614
A09100 Metabolism	09101 Carbohydrate metabolism	00030 Pentose phosphate pathway [PATH:ko00030]	K06859	pgi1; glucose-6-phosphate isomerase, archaeal [EC:5.3.1.9]	contig-90_77604_1	0	3.43449	0	0	614
A09100 Metabolism	09101 Carbohydrate metabolism	00500 Starch and sucrose metabolism [PATH:ko00500]	K06859	pgi1; glucose-6-phosphate isomerase, archaeal [EC:5.3.1.9]	contig-90_77604_1	0	3.43449	0	0	614
A09100 Metabolism	09101 Carbohydrate metabolism	00520 Amino sugar and nucleotide sugar metabolism [PATH:ko00520]	K06859	pgi1; glucose-6-phosphate isomerase, archaeal [EC:5.3.1.9]	contig-90_77604_1	0	3.43449	0	0	614
A09100 Metabolism	09101 Carbohydrate metabolism	00010 Glycolysis / Gluconeogenesis [PATH:ko00010]	K04072	adhE; acetaldehyde dehydrogenase / alcohol dehydrogenase [EC:1.2.1.10 1.1.1.1]	contig-90_16083_1	2.02201	1.91237	0.372378	2.53024	1301
A09100 Metabolism	09101 Carbohydrate metabolism	00620 Pyruvate metabolism [PATH:ko00620]	K04072	adhE; acetaldehyde dehydrogenase / alcohol dehydrogenase [EC:1.2.1.10 1.1.1.1]	contig-90_16083_1	2.02201	1.91237	0.372378	2.53024	1301
A09100 Metabolism	09101 Carbohydrate metabolism	00650 Butanoate metabolism [PATH:ko00650]	K04072	adhE; acetaldehyde dehydrogenase / alcohol dehydrogenase [EC:1.2.1.10 1.1.1.1]	contig-90_16083_1	2.02201	1.91237	0.372378	2.53024	1301
A09100 Metabolism	09103 Lipid metabolism	00071 Fatty acid degradation [PATH:ko00071]	K04072	adhE; acetaldehyde dehydrogenase / alcohol dehydrogenase [EC:1.2.1.10 1.1.1.1]	contig-90_16083_1	2.02201	1.91237	0.372378	2.53024	1301
A09100 Metabolism	09105 Amino acid metabolism	00350 Tyrosine metabolism [PATH:ko00350]	K04072	adhE; acetaldehyde dehydrogenase / alcohol dehydrogenase [EC:1.2.1.10 1.1.1.1]	contig-90_16083_1	2.02201	1.91237	0.372378	2.53024	1301
A09100 Metabolism	09111 Xenobiotics biodegradation and metabolism	00625 Chloroalkane and chloroalkene degradation [PATH:ko00625]	K04072	adhE; acetaldehyde dehydrogenase / alcohol dehydrogenase [EC:1.2.1.10 1.1.1.1]	contig-90_16083_1	2.02201	1.91237	0.372378	2.53024	1301
A09100 Metabolism	09111 Xenobiotics biodegradation and metabolism	00626 Naphthalene degradation [PATH:ko00626]	K04072	adhE; acetaldehyde dehydrogenase / alcohol dehydrogenase [EC:1.2.1.10 1.1.1.1]	contig-90_16083_1	2.02201	1.91237	0.372378	2.53024	1301
A09100 Metabolism	09101 Carbohydrate metabolism	00010 Glycolysis / Gluconeogenesis [PATH:ko00010]	K04072	adhE; acetaldehyde dehydrogenase / alcohol dehydrogenase [EC:1.2.1.10 1.1.1.1]	contig-90_32841_1	0.357286	1.01216	1.03226	5.764	1279
A09100 Metabolism	09101 Carbohydrate metabolism	00620 Pyruvate metabolism [PATH:ko00620]	K04072	adhE; acetaldehyde dehydrogenase / alcohol dehydrogenase [EC:1.2.1.10 1.1.1.1]	contig-90_32841_1	0.357286	1.01216	1.03226	5.764	1279
A09100 Metabolism	09101 Carbohydrate metabolism	00650 Butanoate metabolism [PATH:ko00650]	K04072	adhE; acetaldehyde dehydrogenase / alcohol dehydrogenase [EC:1.2.1.10 1.1.1.1]	contig-90_32841_1	0.357286	1.01216	1.03226	5.764	1279
A09100 Metabolism	09103 Lipid metabolism	00071 Fatty acid degradation [PATH:ko00071]	K04072	adhE; acetaldehyde dehydrogenase / alcohol dehydrogenase [EC:1.2.1.10 1.1.1.1]	contig-90_32841_1	0.357286	1.01216	1.03226	5.764	1279
A09100 Metabolism	09105 Amino acid metabolism	00350 Tyrosine metabolism [PATH:ko00350]	K04072	adhE; acetaldehyde dehydrogenase / alcohol dehydrogenase [EC:1.2.1.10 1.1.1.1]	contig-90_32841_1	0.357286	1.01216	1.03226	5.764	1279
A09100 Metabolism	09111 Xenobiotics biodegradation and metabolism	00625 Chloroalkane and chloroalkene degradation [PATH:ko00625]	K04072	adhE; acetaldehyde dehydrogenase / alcohol dehydrogenase [EC:1.2.1.10 1.1.1.1]	contig-90_32841_1	0.357286	1.01216	1.03226	5.764	1279
A09100 Metabolism	09111 Xenobiotics biodegradation and metabolism	00626 Naphthalene degradation [PATH:ko00626]	K04072	adhE; acetaldehyde dehydrogenase / alcohol dehydrogenase [EC:1.2.1.10 1.1.1.1]	contig-90_32841_1	0.357286	1.01216	1.03226	5.764	1279
A09100 Metabolism	09101 Carbohydrate metabolism	00010 Glycolysis / Gluconeogenesis [PATH:ko00010]	K04072	adhE; acetaldehyde dehydrogenase / alcohol dehydrogenase [EC:1.2.1.10 1.1.1.1]	contig-90_47031_1	1.28017	0.98526	0.954862	3.6655	1301
A09100 Metabolism	09101 Carbohydrate metabolism	00620 Pyruvate metabolism [PATH:ko00620]	K04072	adhE; acetaldehyde dehydrogenase / alcohol dehydrogenase [EC:1.2.1.10 1.1.1.1]	contig-90_47031_1	1.28017	0.98526	0.954862	3.6655	1301
A09100 Metabolism	09101 Carbohydrate metabolism	00650 Butanoate metabolism [PATH:ko00650]	K04072	adhE; acetaldehyde dehydrogenase / alcohol dehydrogenase [EC:1.2.1.10 1.1.1.1]	contig-90_47031_1	1.28017	0.98526	0.954862	3.6655	1301
A09100 Metabolism	09103 Lipid metabolism	00071 Fatty acid degradation [PATH:ko00071]	K04072	adhE; acetaldehyde dehydrogenase / alcohol dehydrogenase [EC:1.2.1.10 1.1.1.1]	contig-90_47031_1	1.28017	0.98526	0.954862	3.6655	1301
A09100 Metabolism	09105 Amino acid metabolism	00350 Tyrosine metabolism [PATH:ko00350]	K04072	adhE; acetaldehyde dehydrogenase / alcohol dehydrogenase [EC:1.2.1.10 1.1.1.1]	contig-90_47031_1	1.28017	0.98526	0.954862	3.6655	1301
A09100 Metabolism	09111 Xenobiotics biodegradation and metabolism	00625 Chloroalkane and chloroalkene degradation [PATH:ko00625]	K04072	adhE; acetaldehyde dehydrogenase / alcohol dehydrogenase [EC:1.2.1.10 1.1.1.1]	contig-90_47031_1	1.28017	0.98526	0.954862	3.6655	1301
A09100 Metabolism	09111 Xenobiotics biodegradation and metabolism	00626 Naphthalene degradation [PATH:ko00626]	K04072	adhE; acetaldehyde dehydrogenase / alcohol dehydrogenase [EC:1.2.1.10 1.1.1.1]	contig-90_47031_1	1.28017	0.98526	0.954862	3.6655	1301
A09100 Metabolism	09101 Carbohydrate metabolism	00010 Glycolysis / Gluconeogenesis [PATH:ko00010]	K04072	adhE; acetaldehyde dehydrogenase / alcohol dehydrogenase [EC:1.2.1.10 1.1.1.1]	contig-90_47682_1	1.71699	0.885856	0.202182	0.696763	1279
A09100 Metabolism	09101 Carbohydrate metabolism	00620 Pyruvate metabolism [PATH:ko00620]	K04072	adhE; acetaldehyde dehydrogenase / alcohol dehydrogenase [EC:1.2.1.10 1.1.1.1]	contig-90_47682_1	1.71699	0.885856	0.202182	0.696763	1279
A09100 Metabolism	09101 Carbohydrate metabolism	00650 Butanoate metabolism [PATH:ko00650]	K04072	adhE; acetaldehyde dehydrogenase / alcohol dehydrogenase [EC:1.2.1.10 1.1.1.1]	contig-90_47682_1	1.71699	0.885856	0.202182	0.696763	1279
A09100 Metabolism	09103 Lipid metabolism	00071 Fatty acid degradation [PATH:ko00071]	K04072	adhE; acetaldehyde dehydrogenase / alcohol dehydrogenase [EC:1.2.1.10 1.1.1.1]	contig-90_47682_1	1.71699	0.885856	0.202182	0.696763	1279
A09100 Metabolism	09105 Amino acid metabolism	00350 Tyrosine metabolism [PATH:ko00350]	K04072	adhE; acetaldehyde dehydrogenase / alcohol dehydrogenase [EC:1.2.1.10 1.1.1.1]	contig-90_47682_1	1.71699	0.885856	0.202182	0.696763	1279
A09100 Metabolism	09111 Xenobiotics biodegradation and metabolism	00625 Chloroalkane and chloroalkene degradation [PATH:ko00625]	K04072	adhE; acetaldehyde dehydrogenase / alcohol dehydrogenase [EC:1.2.1.10 1.1.1.1]	contig-90_47682_1	1.71699	0.885856	0.202182	0.696763	1279
A09100 Metabolism	09111 Xenobiotics biodegradation and metabolism	00626 Naphthalene degradation [PATH:ko00626]	K04072	adhE; acetaldehyde dehydrogenase / alcohol dehydrogenase [EC:1.2.1.10 1.1.1.1]	contig-90_47682_1	1.71699	0.885856	0.202182	0.696763	1279
A09100 Metabolism	09101 Carbohydrate metabolism	00010 Glycolysis / Gluconeogenesis [PATH:ko00010]	K04072	adhE; acetaldehyde dehydrogenase / alcohol dehydrogenase [EC:1.2.1.10 1.1.1.1]	contig-90_64083_1	2.57289	0.0181649	0.561102	0	91347
A09100 Metabolism	09101 Carbohydrate metabolism	00620 Pyruvate metabolism [PATH:ko00620]	K04072	adhE; acetaldehyde dehydrogenase / alcohol dehydrogenase [EC:1.2.1.10 1.1.1.1]	contig-90_64083_1	2.57289	0.0181649	0.561102	0	91347
A09100 Metabolism	09101 Carbohydrate metabolism	00650 Butanoate metabolism [PATH:ko00650]	K04072	adhE; acetaldehyde dehydrogenase / alcohol dehydrogenase [EC:1.2.1.10 1.1.1.1]	contig-90_64083_1	2.57289	0.0181649	0.561102	0	91347
A09100 Metabolism	09103 Lipid metabolism	00071 Fatty acid degradation [PATH:ko00071]	K04072	adhE; acetaldehyde dehydrogenase / alcohol dehydrogenase [EC:1.2.1.10 1.1.1.1]	contig-90_64083_1	2.57289	0.0181649	0.561102	0	91347
A09100 Metabolism	09105 Amino acid metabolism	00350 Tyrosine metabolism [PATH:ko00350]	K04072	adhE; acetaldehyde dehydrogenase / alcohol dehydrogenase [EC:1.2.1.10 1.1.1.1]	contig-90_64083_1	2.57289	0.0181649	0.561102	0	91347
A09100 Metabolism	09111 Xenobiotics biodegradation and metabolism	00625 Chloroalkane and chloroalkene degradation [PATH:ko00625]	K04072	adhE; acetaldehyde dehydrogenase / alcohol dehydrogenase [EC:1.2.1.10 1.1.1.1]	contig-90_64083_1	2.57289	0.0181649	0.561102	0	91347
A09100 Metabolism	09111 Xenobiotics biodegradation and metabolism	00626 Naphthalene degradation [PATH:ko00626]	K04072	adhE; acetaldehyde dehydrogenase / alcohol dehydrogenase [EC:1.2.1.10 1.1.1.1]	contig-90_64083_1	2.57289	0.0181649	0.561102	0	91347
A09100 Metabolism	09101 Carbohydrate metabolism	00010 Glycolysis / Gluconeogenesis [PATH:ko00010]	K04072	adhE; acetaldehyde dehydrogenase / alcohol dehydrogenase [EC:1.2.1.10 1.1.1.1]	contig-90_72815_1	0.0884354	4.47368	1.00197	0	1301
A09100 Metabolism	09101 Carbohydrate metabolism	00620 Pyruvate metabolism [PATH:ko00620]	K04072	adhE; acetaldehyde dehydrogenase / alcohol dehydrogenase [EC:1.2.1.10 1.1.1.1]	contig-90_72815_1	0.0884354	4.47368	1.00197	0	1301
A09100 Metabolism	09101 Carbohydrate metabolism	00650 Butanoate metabolism [PATH:ko00650]	K04072	adhE; acetaldehyde dehydrogenase / alcohol dehydrogenase [EC:1.2.1.10 1.1.1.1]	contig-90_72815_1	0.0884354	4.47368	1.00197	0	1301
A09100 Metabolism	09103 Lipid metabolism	00071 Fatty acid degradation [PATH:ko00071]	K04072	adhE; acetaldehyde dehydrogenase / alcohol dehydrogenase [EC:1.2.1.10 1.1.1.1]	contig-90_72815_1	0.0884354	4.47368	1.00197	0	1301
A09100 Metabolism	09105 Amino acid metabolism	00350 Tyrosine metabolism [PATH:ko00350]	K04072	adhE; acetaldehyde dehydrogenase / alcohol dehydrogenase [EC:1.2.1.10 1.1.1.1]	contig-90_72815_1	0.0884354	4.47368	1.00197	0	1301
A09100 Metabolism	09111 Xenobiotics biodegradation and metabolism	00625 Chloroalkane and chloroalkene degradation [PATH:ko00625]	K04072	adhE; acetaldehyde dehydrogenase / alcohol dehydrogenase [EC:1.2.1.10 1.1.1.1]	contig-90_72815_1	0.0884354	4.47368	1.00197	0	1301
A09100 Metabolism	09111 Xenobiotics biodegradation and metabolism	00626 Naphthalene degradation [PATH:ko00626]	K04072	adhE; acetaldehyde dehydrogenase / alcohol dehydrogenase [EC:1.2.1.10 1.1.1.1]	contig-90_72815_1	0.0884354	4.47368	1.00197	0	1301
A09100 Metabolism	09101 Carbohydrate metabolism	00010 Glycolysis / Gluconeogenesis [PATH:ko00010]	K04072	adhE; acetaldehyde dehydrogenase / alcohol dehydrogenase [EC:1.2.1.10 1.1.1.1]	contig-90_73893_1	0.972571	1.65457	0	0	613
A09100 Metabolism	09101 Carbohydrate metabolism	00620 Pyruvate metabolism [PATH:ko00620]	K04072	adhE; acetaldehyde dehydrogenase / alcohol dehydrogenase [EC:1.2.1.10 1.1.1.1]	contig-90_73893_1	0.972571	1.65457	0	0	613
A09100 Metabolism	09101 Carbohydrate metabolism	00650 Butanoate metabolism [PATH:ko00650]	K04072	adhE; acetaldehyde dehydrogenase / alcohol dehydrogenase [EC:1.2.1.10 1.1.1.1]	contig-90_73893_1	0.972571	1.65457	0	0	613
A09100 Metabolism	09103 Lipid metabolism	00071 Fatty acid degradation [PATH:ko00071]	K04072	adhE; acetaldehyde dehydrogenase / alcohol dehydrogenase [EC:1.2.1.10 1.1.1.1]	contig-90_73893_1	0.972571	1.65457	0	0	613
A09100 Metabolism	09105 Amino acid metabolism	00350 Tyrosine metabolism [PATH:ko00350]	K04072	adhE; acetaldehyde dehydrogenase / alcohol dehydrogenase [EC:1.2.1.10 1.1.1.1]	contig-90_73893_1	0.972571	1.65457	0	0	613
A09100 Metabolism	09111 Xenobiotics biodegradation and metabolism	00625 Chloroalkane and chloroalkene degradation [PATH:ko00625]	K04072	adhE; acetaldehyde dehydrogenase / alcohol dehydrogenase [EC:1.2.1.10 1.1.1.1]	contig-90_73893_1	0.972571	1.65457	0	0	613
A09100 Metabolism	09111 Xenobiotics biodegradation and metabolism	00626 Naphthalene degradation [PATH:ko00626]	K04072	adhE; acetaldehyde dehydrogenase / alcohol dehydrogenase [EC:1.2.1.10 1.1.1.1]	contig-90_73893_1	0.972571	1.65457	0	0	613
A09100 Metabolism	09101 Carbohydrate metabolism	00010 Glycolysis / Gluconeogenesis [PATH:ko00010]	K04072	adhE; acetaldehyde dehydrogenase / alcohol dehydrogenase [EC:1.2.1.10 1.1.1.1]	contig-90_103785_1	0.812894	2.74764	0	0.775675	1282
A09100 Metabolism	09101 Carbohydrate metabolism	00620 Pyruvate metabolism [PATH:ko00620]	K04072	adhE; acetaldehyde dehydrogenase / alcohol dehydrogenase [EC:1.2.1.10 1.1.1.1]	contig-90_103785_1	0.812894	2.74764	0	0.775675	1282
A09100 Metabolism	09101 Carbohydrate metabolism	00650 Butanoate metabolism [PATH:ko00650]	K04072	adhE; acetaldehyde dehydrogenase / alcohol dehydrogenase [EC:1.2.1.10 1.1.1.1]	contig-90_103785_1	0.812894	2.74764	0	0.775675	1282
A09100 Metabolism	09103 Lipid metabolism	00071 Fatty acid degradation [PATH:ko00071]	K04072	adhE; acetaldehyde dehydrogenase / alcohol dehydrogenase [EC:1.2.1.10 1.1.1.1]	contig-90_103785_1	0.812894	2.74764	0	0.775675	1282
A09100 Metabolism	09105 Amino acid metabolism	00350 Tyrosine metabolism [PATH:ko00350]	K04072	adhE; acetaldehyde dehydrogenase / alcohol dehydrogenase [EC:1.2.1.10 1.1.1.1]	contig-90_103785_1	0.812894	2.74764	0	0.775675	1282
A09100 Metabolism	09111 Xenobiotics biodegradation and metabolism	00625 Chloroalkane and chloroalkene degradation [PATH:ko00625]	K04072	adhE; acetaldehyde dehydrogenase / alcohol dehydrogenase [EC:1.2.1.10 1.1.1.1]	contig-90_103785_1	0.812894	2.74764	0	0.775675	1282
A09100 Metabolism	09111 Xenobiotics biodegradation and metabolism	00626 Naphthalene degradation [PATH:ko00626]	K04072	adhE; acetaldehyde dehydrogenase / alcohol dehydrogenase [EC:1.2.1.10 1.1.1.1]	contig-90_103785_1	0.812894	2.74764	0	0.775675	1282
A09100 Metabolism	09101 Carbohydrate metabolism	00010 Glycolysis / Gluconeogenesis [PATH:ko00010]	K04072	adhE; acetaldehyde dehydrogenase / alcohol dehydrogenase [EC:1.2.1.10 1.1.1.1]	contig-90_135995_1	0	0	0.28844	5.3363	543
A09100 Metabolism	09101 Carbohydrate metabolism	00620 Pyruvate metabolism [PATH:ko00620]	K04072	adhE; acetaldehyde dehydrogenase / alcohol dehydrogenase [EC:1.2.1.10 1.1.1.1]	contig-90_135995_1	0	0	0.28844	5.3363	543
A09100 Metabolism	09101 Carbohydrate metabolism	00650 Butanoate metabolism [PATH:ko00650]	K04072	adhE; acetaldehyde dehydrogenase / alcohol dehydrogenase [EC:1.2.1.10 1.1.1.1]	contig-90_135995_1	0	0	0.28844	5.3363	543
A09100 Metabolism	09103 Lipid metabolism	00071 Fatty acid degradation [PATH:ko00071]	K04072	adhE; acetaldehyde dehydrogenase / alcohol dehydrogenase [EC:1.2.1.10 1.1.1.1]	contig-90_135995_1	0	0	0.28844	5.3363	543
A09100 Metabolism	09105 Amino acid metabolism	00350 Tyrosine metabolism [PATH:ko00350]	K04072	adhE; acetaldehyde dehydrogenase / alcohol dehydrogenase [EC:1.2.1.10 1.1.1.1]	contig-90_135995_1	0	0	0.28844	5.3363	543
A09100 Metabolism	09111 Xenobiotics biodegradation and metabolism	00625 Chloroalkane and chloroalkene degradation [PATH:ko00625]	K04072	adhE; acetaldehyde dehydrogenase / alcohol dehydrogenase [EC:1.2.1.10 1.1.1.1]	contig-90_135995_1	0	0	0.28844	5.3363	543
A09100 Metabolism	09111 Xenobiotics biodegradation and metabolism	00626 Naphthalene degradation [PATH:ko00626]	K04072	adhE; acetaldehyde dehydrogenase / alcohol dehydrogenase [EC:1.2.1.10 1.1.1.1]	contig-90_135995_1	0	0	0.28844	5.3363	543
A09100 Metabolism	09101 Carbohydrate metabolism	00010 Glycolysis / Gluconeogenesis [PATH:ko00010]	K04072	adhE; acetaldehyde dehydrogenase / alcohol dehydrogenase [EC:1.2.1.10 1.1.1.1]	contig-90_154160_1	0.215007	0	0.684776	5.27376	1252
A09100 Metabolism	09101 Carbohydrate metabolism	00620 Pyruvate metabolism [PATH:ko00620]	K04072	adhE; acetaldehyde dehydrogenase / alcohol dehydrogenase [EC:1.2.1.10 1.1.1.1]	contig-90_154160_1	0.215007	0	0.684776	5.27376	1252
A09100 Metabolism	09101 Carbohydrate metabolism	00650 Butanoate metabolism [PATH:ko00650]	K04072	adhE; acetaldehyde dehydrogenase / alcohol dehydrogenase [EC:1.2.1.10 1.1.1.1]	contig-90_154160_1	0.215007	0	0.684776	5.27376	1252
A09100 Metabolism	09103 Lipid metabolism	00071 Fatty acid degradation [PATH:ko00071]	K04072	adhE; acetaldehyde dehydrogenase / alcohol dehydrogenase [EC:1.2.1.10 1.1.1.1]	contig-90_154160_1	0.215007	0	0.684776	5.27376	1252
A09100 Metabolism	09105 Amino acid metabolism	00350 Tyrosine metabolism [PATH:ko00350]	K04072	adhE; acetaldehyde dehydrogenase / alcohol dehydrogenase [EC:1.2.1.10 1.1.1.1]	contig-90_154160_1	0.215007	0	0.684776	5.27376	1252
A09100 Metabolism	09111 Xenobiotics biodegradation and metabolism	00625 Chloroalkane and chloroalkene degradation [PATH:ko00625]	K04072	adhE; acetaldehyde dehydrogenase / alcohol dehydrogenase [EC:1.2.1.10 1.1.1.1]	contig-90_154160_1	0.215007	0	0.684776	5.27376	1252
A09100 Metabolism	09111 Xenobiotics biodegradation and metabolism	00626 Naphthalene degradation [PATH:ko00626]	K04072	adhE; acetaldehyde dehydrogenase / alcohol dehydrogenase [EC:1.2.1.10 1.1.1.1]	contig-90_154160_1	0.215007	0	0.684776	5.27376	1252
A09100 Metabolism	09101 Carbohydrate metabolism	00010 Glycolysis / Gluconeogenesis [PATH:ko00010]	K04072	adhE; acetaldehyde dehydrogenase / alcohol dehydrogenase [EC:1.2.1.10 1.1.1.1]	contig-90_156358_1	1.20789	2.8217	0	0	1385
A09100 Metabolism	09101 Carbohydrate metabolism	00620 Pyruvate metabolism [PATH:ko00620]	K04072	adhE; acetaldehyde dehydrogenase / alcohol dehydrogenase [EC:1.2.1.10 1.1.1.1]	contig-90_156358_1	1.20789	2.8217	0	0	1385
A09100 Metabolism	09101 Carbohydrate metabolism	00650 Butanoate metabolism [PATH:ko00650]	K04072	adhE; acetaldehyde dehydrogenase / alcohol dehydrogenase [EC:1.2.1.10 1.1.1.1]	contig-90_156358_1	1.20789	2.8217	0	0	1385
A09100 Metabolism	09103 Lipid metabolism	00071 Fatty acid degradation [PATH:ko00071]	K04072	adhE; acetaldehyde dehydrogenase / alcohol dehydrogenase [EC:1.2.1.10 1.1.1.1]	contig-90_156358_1	1.20789	2.8217	0	0	1385
A09100 Metabolism	09105 Amino acid metabolism	00350 Tyrosine metabolism [PATH:ko00350]	K04072	adhE; acetaldehyde dehydrogenase / alcohol dehydrogenase [EC:1.2.1.10 1.1.1.1]	contig-90_156358_1	1.20789	2.8217	0	0	1385
A09100 Metabolism	09111 Xenobiotics biodegradation and metabolism	00625 Chloroalkane and chloroalkene degradation [PATH:ko00625]	K04072	adhE; acetaldehyde dehydrogenase / alcohol dehydrogenase [EC:1.2.1.10 1.1.1.1]	contig-90_156358_1	1.20789	2.8217	0	0	1385
A09100 Metabolism	09111 Xenobiotics biodegradation and metabolism	00626 Naphthalene degradation [PATH:ko00626]	K04072	adhE; acetaldehyde dehydrogenase / alcohol dehydrogenase [EC:1.2.1.10 1.1.1.1]	contig-90_156358_1	1.20789	2.8217	0	0	1385
A09100 Metabolism	09101 Carbohydrate metabolism	00010 Glycolysis / Gluconeogenesis [PATH:ko00010]	K04072	adhE; acetaldehyde dehydrogenase / alcohol dehydrogenase [EC:1.2.1.10 1.1.1.1]	contig-90_157948_1	1.5113	0	0	0	28211
A09100 Metabolism	09101 Carbohydrate metabolism	00620 Pyruvate metabolism [PATH:ko00620]	K04072	adhE; acetaldehyde dehydrogenase / alcohol dehydrogenase [EC:1.2.1.10 1.1.1.1]	contig-90_157948_1	1.5113	0	0	0	28211
A09100 Metabolism	09101 Carbohydrate metabolism	00650 Butanoate metabolism [PATH:ko00650]	K04072	adhE; acetaldehyde dehydrogenase / alcohol dehydrogenase [EC:1.2.1.10 1.1.1.1]	contig-90_157948_1	1.5113	0	0	0	28211
A09100 Metabolism	09103 Lipid metabolism	00071 Fatty acid degradation [PATH:ko00071]	K04072	adhE; acetaldehyde dehydrogenase / alcohol dehydrogenase [EC:1.2.1.10 1.1.1.1]	contig-90_157948_1	1.5113	0	0	0	28211
A09100 Metabolism	09105 Amino acid metabolism	00350 Tyrosine metabolism [PATH:ko00350]	K04072	adhE; acetaldehyde dehydrogenase / alcohol dehydrogenase [EC:1.2.1.10 1.1.1.1]	contig-90_157948_1	1.5113	0	0	0	28211
A09100 Metabolism	09111 Xenobiotics biodegradation and metabolism	00625 Chloroalkane and chloroalkene degradation [PATH:ko00625]	K04072	adhE; acetaldehyde dehydrogenase / alcohol dehydrogenase [EC:1.2.1.10 1.1.1.1]	contig-90_157948_1	1.5113	0	0	0	28211
A09100 Metabolism	09111 Xenobiotics biodegradation and metabolism	00626 Naphthalene degradation [PATH:ko00626]	K04072	adhE; acetaldehyde dehydrogenase / alcohol dehydrogenase [EC:1.2.1.10 1.1.1.1]	contig-90_157948_1	1.5113	0	0	0	28211
A09100 Metabolism	09101 Carbohydrate metabolism	00010 Glycolysis / Gluconeogenesis [PATH:ko00010]	K04072	adhE; acetaldehyde dehydrogenase / alcohol dehydrogenase [EC:1.2.1.10 1.1.1.1]	contig-90_160214_1	0	0.1317	0	0	1239
A09100 Metabolism	09101 Carbohydrate metabolism	00620 Pyruvate metabolism [PATH:ko00620]	K04072	adhE; acetaldehyde dehydrogenase / alcohol dehydrogenase [EC:1.2.1.10 1.1.1.1]	contig-90_160214_1	0	0.1317	0	0	1239
A09100 Metabolism	09101 Carbohydrate metabolism	00650 Butanoate metabolism [PATH:ko00650]	K04072	adhE; acetaldehyde dehydrogenase / alcohol dehydrogenase [EC:1.2.1.10 1.1.1.1]	contig-90_160214_1	0	0.1317	0	0	1239
A09100 Metabolism	09103 Lipid metabolism	00071 Fatty acid degradation [PATH:ko00071]	K04072	adhE; acetaldehyde dehydrogenase / alcohol dehydrogenase [EC:1.2.1.10 1.1.1.1]	contig-90_160214_1	0	0.1317	0	0	1239
A09100 Metabolism	09105 Amino acid metabolism	00350 Tyrosine metabolism [PATH:ko00350]	K04072	adhE; acetaldehyde dehydrogenase / alcohol dehydrogenase [EC:1.2.1.10 1.1.1.1]	contig-90_160214_1	0	0.1317	0	0	1239
A09100 Metabolism	09111 Xenobiotics biodegradation and metabolism	00625 Chloroalkane and chloroalkene degradation [PATH:ko00625]	K04072	adhE; acetaldehyde dehydrogenase / alcohol dehydrogenase [EC:1.2.1.10 1.1.1.1]	contig-90_160214_1	0	0.1317	0	0	1239
A09100 Metabolism	09111 Xenobiotics biodegradation and metabolism	00626 Naphthalene degradation [PATH:ko00626]	K04072	adhE; acetaldehyde dehydrogenase / alcohol dehydrogenase [EC:1.2.1.10 1.1.1.1]	contig-90_160214_1	0	0.1317	0	0	1239
A09100 Metabolism	09101 Carbohydrate metabolism	00010 Glycolysis / Gluconeogenesis [PATH:ko00010]	K04072	adhE; acetaldehyde dehydrogenase / alcohol dehydrogenase [EC:1.2.1.10 1.1.1.1]	contig-90_166758_1	3.49141	0	0	0	1279
A09100 Metabolism	09101 Carbohydrate metabolism	00620 Pyruvate metabolism [PATH:ko00620]	K04072	adhE; acetaldehyde dehydrogenase / alcohol dehydrogenase [EC:1.2.1.10 1.1.1.1]	contig-90_166758_1	3.49141	0	0	0	1279
A09100 Metabolism	09101 Carbohydrate metabolism	00650 Butanoate metabolism [PATH:ko00650]	K04072	adhE; acetaldehyde dehydrogenase / alcohol dehydrogenase [EC:1.2.1.10 1.1.1.1]	contig-90_166758_1	3.49141	0	0	0	1279
A09100 Metabolism	09103 Lipid metabolism	00071 Fatty acid degradation [PATH:ko00071]	K04072	adhE; acetaldehyde dehydrogenase / alcohol dehydrogenase [EC:1.2.1.10 1.1.1.1]	contig-90_166758_1	3.49141	0	0	0	1279
A09100 Metabolism	09105 Amino acid metabolism	00350 Tyrosine metabolism [PATH:ko00350]	K04072	adhE; acetaldehyde dehydrogenase / alcohol dehydrogenase [EC:1.2.1.10 1.1.1.1]	contig-90_166758_1	3.49141	0	0	0	1279
A09100 Metabolism	09111 Xenobiotics biodegradation and metabolism	00625 Chloroalkane and chloroalkene degradation [PATH:ko00625]	K04072	adhE; acetaldehyde dehydrogenase / alcohol dehydrogenase [EC:1.2.1.10 1.1.1.1]	contig-90_166758_1	3.49141	0	0	0	1279
A09100 Metabolism	09111 Xenobiotics biodegradation and metabolism	00626 Naphthalene degradation [PATH:ko00626]	K04072	adhE; acetaldehyde dehydrogenase / alcohol dehydrogenase [EC:1.2.1.10 1.1.1.1]	contig-90_166758_1	3.49141	0	0	0	1279
A09100 Metabolism	09101 Carbohydrate metabolism	00010 Glycolysis / Gluconeogenesis [PATH:ko00010]	K04041	fbp3; fructose-1,6-bisphosphatase III [EC:3.1.3.11]	contig-90_12407_1	0	2.86131	1.75092	0	1279
A09100 Metabolism	09101 Carbohydrate metabolism	00030 Pentose phosphate pathway [PATH:ko00030]	K04041	fbp3; fructose-1,6-bisphosphatase III [EC:3.1.3.11]	contig-90_12407_1	0	2.86131	1.75092	0	1279
A09100 Metabolism	09101 Carbohydrate metabolism	00051 Fructose and mannose metabolism [PATH:ko00051]	K04041	fbp3; fructose-1,6-bisphosphatase III [EC:3.1.3.11]	contig-90_12407_1	0	2.86131	1.75092	0	1279
A09100 Metabolism	09102 Energy metabolism	00680 Methane metabolism [PATH:ko00680]	K04041	fbp3; fructose-1,6-bisphosphatase III [EC:3.1.3.11]	contig-90_12407_1	0	2.86131	1.75092	0	1279
A09100 Metabolism	09102 Energy metabolism	00710 Carbon fixation in photosynthetic organisms [PATH:ko00710]	K04041	fbp3; fructose-1,6-bisphosphatase III [EC:3.1.3.11]	contig-90_12407_1	0	2.86131	1.75092	0	1279
A09100 Metabolism	09101 Carbohydrate metabolism	00010 Glycolysis / Gluconeogenesis [PATH:ko00010]	K04041	fbp3; fructose-1,6-bisphosphatase III [EC:3.1.3.11]	contig-90_16548_1	2.8	3.57977	0.282489	2.49055	1279
A09100 Metabolism	09101 Carbohydrate metabolism	00030 Pentose phosphate pathway [PATH:ko00030]	K04041	fbp3; fructose-1,6-bisphosphatase III [EC:3.1.3.11]	contig-90_16548_1	2.8	3.57977	0.282489	2.49055	1279
A09100 Metabolism	09101 Carbohydrate metabolism	00051 Fructose and mannose metabolism [PATH:ko00051]	K04041	fbp3; fructose-1,6-bisphosphatase III [EC:3.1.3.11]	contig-90_16548_1	2.8	3.57977	0.282489	2.49055	1279
A09100 Metabolism	09102 Energy metabolism	00680 Methane metabolism [PATH:ko00680]	K04041	fbp3; fructose-1,6-bisphosphatase III [EC:3.1.3.11]	contig-90_16548_1	2.8	3.57977	0.282489	2.49055	1279
A09100 Metabolism	09102 Energy metabolism	00710 Carbon fixation in photosynthetic organisms [PATH:ko00710]	K04041	fbp3; fructose-1,6-bisphosphatase III [EC:3.1.3.11]	contig-90_16548_1	2.8	3.57977	0.282489	2.49055	1279
A09100 Metabolism	09101 Carbohydrate metabolism	00010 Glycolysis / Gluconeogenesis [PATH:ko00010]	K04041	fbp3; fructose-1,6-bisphosphatase III [EC:3.1.3.11]	contig-90_27048_1	0.55849	0	0.394884	3.01525	1279
A09100 Metabolism	09101 Carbohydrate metabolism	00030 Pentose phosphate pathway [PATH:ko00030]	K04041	fbp3; fructose-1,6-bisphosphatase III [EC:3.1.3.11]	contig-90_27048_1	0.55849	0	0.394884	3.01525	1279
A09100 Metabolism	09101 Carbohydrate metabolism	00051 Fructose and mannose metabolism [PATH:ko00051]	K04041	fbp3; fructose-1,6-bisphosphatase III [EC:3.1.3.11]	contig-90_27048_1	0.55849	0	0.394884	3.01525	1279
A09100 Metabolism	09102 Energy metabolism	00680 Methane metabolism [PATH:ko00680]	K04041	fbp3; fructose-1,6-bisphosphatase III [EC:3.1.3.11]	contig-90_27048_1	0.55849	0	0.394884	3.01525	1279
A09100 Metabolism	09102 Energy metabolism	00710 Carbon fixation in photosynthetic organisms [PATH:ko00710]	K04041	fbp3; fructose-1,6-bisphosphatase III [EC:3.1.3.11]	contig-90_27048_1	0.55849	0	0.394884	3.01525	1279
A09100 Metabolism	09101 Carbohydrate metabolism	00010 Glycolysis / Gluconeogenesis [PATH:ko00010]	K04041	fbp3; fructose-1,6-bisphosphatase III [EC:3.1.3.11]	contig-90_49153_1	2.51204	1.26814	0	0	84135
A09100 Metabolism	09101 Carbohydrate metabolism	00030 Pentose phosphate pathway [PATH:ko00030]	K04041	fbp3; fructose-1,6-bisphosphatase III [EC:3.1.3.11]	contig-90_49153_1	2.51204	1.26814	0	0	84135
A09100 Metabolism	09101 Carbohydrate metabolism	00051 Fructose and mannose metabolism [PATH:ko00051]	K04041	fbp3; fructose-1,6-bisphosphatase III [EC:3.1.3.11]	contig-90_49153_1	2.51204	1.26814	0	0	84135
A09100 Metabolism	09102 Energy metabolism	00680 Methane metabolism [PATH:ko00680]	K04041	fbp3; fructose-1,6-bisphosphatase III [EC:3.1.3.11]	contig-90_49153_1	2.51204	1.26814	0	0	84135
A09100 Metabolism	09102 Energy metabolism	00710 Carbon fixation in photosynthetic organisms [PATH:ko00710]	K04041	fbp3; fructose-1,6-bisphosphatase III [EC:3.1.3.11]	contig-90_49153_1	2.51204	1.26814	0	0	84135
A09100 Metabolism	09101 Carbohydrate metabolism	00010 Glycolysis / Gluconeogenesis [PATH:ko00010]	K04041	fbp3; fructose-1,6-bisphosphatase III [EC:3.1.3.11]	contig-90_106212_1	0	3.35038	0	4.23081	1279
A09100 Metabolism	09101 Carbohydrate metabolism	00030 Pentose phosphate pathway [PATH:ko00030]	K04041	fbp3; fructose-1,6-bisphosphatase III [EC:3.1.3.11]	contig-90_106212_1	0	3.35038	0	4.23081	1279
A09100 Metabolism	09101 Carbohydrate metabolism	00051 Fructose and mannose metabolism [PATH:ko00051]	K04041	fbp3; fructose-1,6-bisphosphatase III [EC:3.1.3.11]	contig-90_106212_1	0	3.35038	0	4.23081	1279
A09100 Metabolism	09102 Energy metabolism	00680 Methane metabolism [PATH:ko00680]	K04041	fbp3; fructose-1,6-bisphosphatase III [EC:3.1.3.11]	contig-90_106212_1	0	3.35038	0	4.23081	1279
A09100 Metabolism	09102 Energy metabolism	00710 Carbon fixation in photosynthetic organisms [PATH:ko00710]	K04041	fbp3; fructose-1,6-bisphosphatase III [EC:3.1.3.11]	contig-90_106212_1	0	3.35038	0	4.23081	1279
A09100 Metabolism	09101 Carbohydrate metabolism	00010 Glycolysis / Gluconeogenesis [PATH:ko00010]	K03841	FBP, fbp; fructose-1,6-bisphosphatase I [EC:3.1.3.11]	contig-90_2737_1	0.129558	0	0.135125	0	28216
A09100 Metabolism	09101 Carbohydrate metabolism	00030 Pentose phosphate pathway [PATH:ko00030]	K03841	FBP, fbp; fructose-1,6-bisphosphatase I [EC:3.1.3.11]	contig-90_2737_1	0.129558	0	0.135125	0	28216
A09100 Metabolism	09101 Carbohydrate metabolism	00051 Fructose and mannose metabolism [PATH:ko00051]	K03841	FBP, fbp; fructose-1,6-bisphosphatase I [EC:3.1.3.11]	contig-90_2737_1	0.129558	0	0.135125	0	28216
A09100 Metabolism	09102 Energy metabolism	00680 Methane metabolism [PATH:ko00680]	K03841	FBP, fbp; fructose-1,6-bisphosphatase I [EC:3.1.3.11]	contig-90_2737_1	0.129558	0	0.135125	0	28216
A09100 Metabolism	09102 Energy metabolism	00710 Carbon fixation in photosynthetic organisms [PATH:ko00710]	K03841	FBP, fbp; fructose-1,6-bisphosphatase I [EC:3.1.3.11]	contig-90_2737_1	0.129558	0	0.135125	0	28216
A09130 Environmental Information Processing	09132 Signal transduction	04152 AMPK signaling pathway [PATH:ko04152]	K03841	FBP, fbp; fructose-1,6-bisphosphatase I [EC:3.1.3.11]	contig-90_2737_1	0.129558	0	0.135125	0	28216
A09150 Organismal Systems	09152 Endocrine system	04910 Insulin signaling pathway [PATH:ko04910]	K03841	FBP, fbp; fructose-1,6-bisphosphatase I [EC:3.1.3.11]	contig-90_2737_1	0.129558	0	0.135125	0	28216
A09100 Metabolism	09101 Carbohydrate metabolism	00010 Glycolysis / Gluconeogenesis [PATH:ko00010]	K03841	FBP, fbp; fructose-1,6-bisphosphatase I [EC:3.1.3.11]	contig-90_28912_2	0.142857	0.0469017	0	0	28216
A09100 Metabolism	09101 Carbohydrate metabolism	00030 Pentose phosphate pathway [PATH:ko00030]	K03841	FBP, fbp; fructose-1,6-bisphosphatase I [EC:3.1.3.11]	contig-90_28912_2	0.142857	0.0469017	0	0	28216
A09100 Metabolism	09101 Carbohydrate metabolism	00051 Fructose and mannose metabolism [PATH:ko00051]	K03841	FBP, fbp; fructose-1,6-bisphosphatase I [EC:3.1.3.11]	contig-90_28912_2	0.142857	0.0469017	0	0	28216
A09100 Metabolism	09102 Energy metabolism	00680 Methane metabolism [PATH:ko00680]	K03841	FBP, fbp; fructose-1,6-bisphosphatase I [EC:3.1.3.11]	contig-90_28912_2	0.142857	0.0469017	0	0	28216
A09100 Metabolism	09102 Energy metabolism	00710 Carbon fixation in photosynthetic organisms [PATH:ko00710]	K03841	FBP, fbp; fructose-1,6-bisphosphatase I [EC:3.1.3.11]	contig-90_28912_2	0.142857	0.0469017	0	0	28216
A09130 Environmental Information Processing	09132 Signal transduction	04152 AMPK signaling pathway [PATH:ko04152]	K03841	FBP, fbp; fructose-1,6-bisphosphatase I [EC:3.1.3.11]	contig-90_28912_2	0.142857	0.0469017	0	0	28216
A09150 Organismal Systems	09152 Endocrine system	04910 Insulin signaling pathway [PATH:ko04910]	K03841	FBP, fbp; fructose-1,6-bisphosphatase I [EC:3.1.3.11]	contig-90_28912_2	0.142857	0.0469017	0	0	28216
A09100 Metabolism	09101 Carbohydrate metabolism	00010 Glycolysis / Gluconeogenesis [PATH:ko00010]	K03841	FBP, fbp; fructose-1,6-bisphosphatase I [EC:3.1.3.11]	contig-90_29643_1	0.791859	0	0	0	91347
A09100 Metabolism	09101 Carbohydrate metabolism	00030 Pentose phosphate pathway [PATH:ko00030]	K03841	FBP, fbp; fructose-1,6-bisphosphatase I [EC:3.1.3.11]	contig-90_29643_1	0.791859	0	0	0	91347
A09100 Metabolism	09101 Carbohydrate metabolism	00051 Fructose and mannose metabolism [PATH:ko00051]	K03841	FBP, fbp; fructose-1,6-bisphosphatase I [EC:3.1.3.11]	contig-90_29643_1	0.791859	0	0	0	91347
A09100 Metabolism	09102 Energy metabolism	00680 Methane metabolism [PATH:ko00680]	K03841	FBP, fbp; fructose-1,6-bisphosphatase I [EC:3.1.3.11]	contig-90_29643_1	0.791859	0	0	0	91347
A09100 Metabolism	09102 Energy metabolism	00710 Carbon fixation in photosynthetic organisms [PATH:ko00710]	K03841	FBP, fbp; fructose-1,6-bisphosphatase I [EC:3.1.3.11]	contig-90_29643_1	0.791859	0	0	0	91347
A09130 Environmental Information Processing	09132 Signal transduction	04152 AMPK signaling pathway [PATH:ko04152]	K03841	FBP, fbp; fructose-1,6-bisphosphatase I [EC:3.1.3.11]	contig-90_29643_1	0.791859	0	0	0	91347
A09150 Organismal Systems	09152 Endocrine system	04910 Insulin signaling pathway [PATH:ko04910]	K03841	FBP, fbp; fructose-1,6-bisphosphatase I [EC:3.1.3.11]	contig-90_29643_1	0.791859	0	0	0	91347
A09100 Metabolism	09101 Carbohydrate metabolism	00010 Glycolysis / Gluconeogenesis [PATH:ko00010]	K03841	FBP, fbp; fructose-1,6-bisphosphatase I [EC:3.1.3.11]	contig-90_41750_1	1.03765	0.970458	0	0	91347
A09100 Metabolism	09101 Carbohydrate metabolism	00030 Pentose phosphate pathway [PATH:ko00030]	K03841	FBP, fbp; fructose-1,6-bisphosphatase I [EC:3.1.3.11]	contig-90_41750_1	1.03765	0.970458	0	0	91347
A09100 Metabolism	09101 Carbohydrate metabolism	00051 Fructose and mannose metabolism [PATH:ko00051]	K03841	FBP, fbp; fructose-1,6-bisphosphatase I [EC:3.1.3.11]	contig-90_41750_1	1.03765	0.970458	0	0	91347
A09100 Metabolism	09102 Energy metabolism	00680 Methane metabolism [PATH:ko00680]	K03841	FBP, fbp; fructose-1,6-bisphosphatase I [EC:3.1.3.11]	contig-90_41750_1	1.03765	0.970458	0	0	91347
A09100 Metabolism	09102 Energy metabolism	00710 Carbon fixation in photosynthetic organisms [PATH:ko00710]	K03841	FBP, fbp; fructose-1,6-bisphosphatase I [EC:3.1.3.11]	contig-90_41750_1	1.03765	0.970458	0	0	91347
A09130 Environmental Information Processing	09132 Signal transduction	04152 AMPK signaling pathway [PATH:ko04152]	K03841	FBP, fbp; fructose-1,6-bisphosphatase I [EC:3.1.3.11]	contig-90_41750_1	1.03765	0.970458	0	0	91347
A09150 Organismal Systems	09152 Endocrine system	04910 Insulin signaling pathway [PATH:ko04910]	K03841	FBP, fbp; fructose-1,6-bisphosphatase I [EC:3.1.3.11]	contig-90_41750_1	1.03765	0.970458	0	0	91347
A09100 Metabolism	09101 Carbohydrate metabolism	00010 Glycolysis / Gluconeogenesis [PATH:ko00010]	K03841	FBP, fbp; fructose-1,6-bisphosphatase I [EC:3.1.3.11]	contig-90_46440_1	1.50747	0	0.358892	0	1134055
A09100 Metabolism	09101 Carbohydrate metabolism	00030 Pentose phosphate pathway [PATH:ko00030]	K03841	FBP, fbp; fructose-1,6-bisphosphatase I [EC:3.1.3.11]	contig-90_46440_1	1.50747	0	0.358892	0	1134055
A09100 Metabolism	09101 Carbohydrate metabolism	00051 Fructose and mannose metabolism [PATH:ko00051]	K03841	FBP, fbp; fructose-1,6-bisphosphatase I [EC:3.1.3.11]	contig-90_46440_1	1.50747	0	0.358892	0	1134055
A09100 Metabolism	09102 Energy metabolism	00680 Methane metabolism [PATH:ko00680]	K03841	FBP, fbp; fructose-1,6-bisphosphatase I [EC:3.1.3.11]	contig-90_46440_1	1.50747	0	0.358892	0	1134055
A09100 Metabolism	09102 Energy metabolism	00710 Carbon fixation in photosynthetic organisms [PATH:ko00710]	K03841	FBP, fbp; fructose-1,6-bisphosphatase I [EC:3.1.3.11]	contig-90_46440_1	1.50747	0	0.358892	0	1134055
A09130 Environmental Information Processing	09132 Signal transduction	04152 AMPK signaling pathway [PATH:ko04152]	K03841	FBP, fbp; fructose-1,6-bisphosphatase I [EC:3.1.3.11]	contig-90_46440_1	1.50747	0	0.358892	0	1134055
A09150 Organismal Systems	09152 Endocrine system	04910 Insulin signaling pathway [PATH:ko04910]	K03841	FBP, fbp; fructose-1,6-bisphosphatase I [EC:3.1.3.11]	contig-90_46440_1	1.50747	0	0.358892	0	1134055
A09100 Metabolism	09101 Carbohydrate metabolism	00010 Glycolysis / Gluconeogenesis [PATH:ko00010]	K03841	FBP, fbp; fructose-1,6-bisphosphatase I [EC:3.1.3.11]	contig-90_54404_1	2.5061	0	0	0	80840
A09100 Metabolism	09101 Carbohydrate metabolism	00030 Pentose phosphate pathway [PATH:ko00030]	K03841	FBP, fbp; fructose-1,6-bisphosphatase I [EC:3.1.3.11]	contig-90_54404_1	2.5061	0	0	0	80840
A09100 Metabolism	09101 Carbohydrate metabolism	00051 Fructose and mannose metabolism [PATH:ko00051]	K03841	FBP, fbp; fructose-1,6-bisphosphatase I [EC:3.1.3.11]	contig-90_54404_1	2.5061	0	0	0	80840
A09100 Metabolism	09102 Energy metabolism	00680 Methane metabolism [PATH:ko00680]	K03841	FBP, fbp; fructose-1,6-bisphosphatase I [EC:3.1.3.11]	contig-90_54404_1	2.5061	0	0	0	80840
A09100 Metabolism	09102 Energy metabolism	00710 Carbon fixation in photosynthetic organisms [PATH:ko00710]	K03841	FBP, fbp; fructose-1,6-bisphosphatase I [EC:3.1.3.11]	contig-90_54404_1	2.5061	0	0	0	80840
A09130 Environmental Information Processing	09132 Signal transduction	04152 AMPK signaling pathway [PATH:ko04152]	K03841	FBP, fbp; fructose-1,6-bisphosphatase I [EC:3.1.3.11]	contig-90_54404_1	2.5061	0	0	0	80840
A09150 Organismal Systems	09152 Endocrine system	04910 Insulin signaling pathway [PATH:ko04910]	K03841	FBP, fbp; fructose-1,6-bisphosphatase I [EC:3.1.3.11]	contig-90_54404_1	2.5061	0	0	0	80840
A09100 Metabolism	09101 Carbohydrate metabolism	00010 Glycolysis / Gluconeogenesis [PATH:ko00010]	K03841	FBP, fbp; fructose-1,6-bisphosphatase I [EC:3.1.3.11]	contig-90_60197_1	0.151741	0.152533	0.223493	0.115628	177413
A09100 Metabolism	09101 Carbohydrate metabolism	00030 Pentose phosphate pathway [PATH:ko00030]	K03841	FBP, fbp; fructose-1,6-bisphosphatase I [EC:3.1.3.11]	contig-90_60197_1	0.151741	0.152533	0.223493	0.115628	177413
A09100 Metabolism	09101 Carbohydrate metabolism	00051 Fructose and mannose metabolism [PATH:ko00051]	K03841	FBP, fbp; fructose-1,6-bisphosphatase I [EC:3.1.3.11]	contig-90_60197_1	0.151741	0.152533	0.223493	0.115628	177413
A09100 Metabolism	09102 Energy metabolism	00680 Methane metabolism [PATH:ko00680]	K03841	FBP, fbp; fructose-1,6-bisphosphatase I [EC:3.1.3.11]	contig-90_60197_1	0.151741	0.152533	0.223493	0.115628	177413
A09100 Metabolism	09102 Energy metabolism	00710 Carbon fixation in photosynthetic organisms [PATH:ko00710]	K03841	FBP, fbp; fructose-1,6-bisphosphatase I [EC:3.1.3.11]	contig-90_60197_1	0.151741	0.152533	0.223493	0.115628	177413
A09130 Environmental Information Processing	09132 Signal transduction	04152 AMPK signaling pathway [PATH:ko04152]	K03841	FBP, fbp; fructose-1,6-bisphosphatase I [EC:3.1.3.11]	contig-90_60197_1	0.151741	0.152533	0.223493	0.115628	177413
A09150 Organismal Systems	09152 Endocrine system	04910 Insulin signaling pathway [PATH:ko04910]	K03841	FBP, fbp; fructose-1,6-bisphosphatase I [EC:3.1.3.11]	contig-90_60197_1	0.151741	0.152533	0.223493	0.115628	177413
A09100 Metabolism	09101 Carbohydrate metabolism	00010 Glycolysis / Gluconeogenesis [PATH:ko00010]	K03841	FBP, fbp; fructose-1,6-bisphosphatase I [EC:3.1.3.11]	contig-90_70932_1	0.37158	0.0713498	0.0441902	0.243192	28216
A09100 Metabolism	09101 Carbohydrate metabolism	00030 Pentose phosphate pathway [PATH:ko00030]	K03841	FBP, fbp; fructose-1,6-bisphosphatase I [EC:3.1.3.11]	contig-90_70932_1	0.37158	0.0713498	0.0441902	0.243192	28216
A09100 Metabolism	09101 Carbohydrate metabolism	00051 Fructose and mannose metabolism [PATH:ko00051]	K03841	FBP, fbp; fructose-1,6-bisphosphatase I [EC:3.1.3.11]	contig-90_70932_1	0.37158	0.0713498	0.0441902	0.243192	28216
A09100 Metabolism	09102 Energy metabolism	00680 Methane metabolism [PATH:ko00680]	K03841	FBP, fbp; fructose-1,6-bisphosphatase I [EC:3.1.3.11]	contig-90_70932_1	0.37158	0.0713498	0.0441902	0.243192	28216
A09100 Metabolism	09102 Energy metabolism	00710 Carbon fixation in photosynthetic organisms [PATH:ko00710]	K03841	FBP, fbp; fructose-1,6-bisphosphatase I [EC:3.1.3.11]	contig-90_70932_1	0.37158	0.0713498	0.0441902	0.243192	28216
A09130 Environmental Information Processing	09132 Signal transduction	04152 AMPK signaling pathway [PATH:ko04152]	K03841	FBP, fbp; fructose-1,6-bisphosphatase I [EC:3.1.3.11]	contig-90_70932_1	0.37158	0.0713498	0.0441902	0.243192	28216
A09150 Organismal Systems	09152 Endocrine system	04910 Insulin signaling pathway [PATH:ko04910]	K03841	FBP, fbp; fructose-1,6-bisphosphatase I [EC:3.1.3.11]	contig-90_70932_1	0.37158	0.0713498	0.0441902	0.243192	28216
A09100 Metabolism	09101 Carbohydrate metabolism	00010 Glycolysis / Gluconeogenesis [PATH:ko00010]	K03841	FBP, fbp; fructose-1,6-bisphosphatase I [EC:3.1.3.11]	contig-90_77799_1	6.83507	0	0.0504726	0	1150
A09100 Metabolism	09101 Carbohydrate metabolism	00030 Pentose phosphate pathway [PATH:ko00030]	K03841	FBP, fbp; fructose-1,6-bisphosphatase I [EC:3.1.3.11]	contig-90_77799_1	6.83507	0	0.0504726	0	1150
A09100 Metabolism	09101 Carbohydrate metabolism	00051 Fructose and mannose metabolism [PATH:ko00051]	K03841	FBP, fbp; fructose-1,6-bisphosphatase I [EC:3.1.3.11]	contig-90_77799_1	6.83507	0	0.0504726	0	1150
A09100 Metabolism	09102 Energy metabolism	00680 Methane metabolism [PATH:ko00680]	K03841	FBP, fbp; fructose-1,6-bisphosphatase I [EC:3.1.3.11]	contig-90_77799_1	6.83507	0	0.0504726	0	1150
A09100 Metabolism	09102 Energy metabolism	00710 Carbon fixation in photosynthetic organisms [PATH:ko00710]	K03841	FBP, fbp; fructose-1,6-bisphosphatase I [EC:3.1.3.11]	contig-90_77799_1	6.83507	0	0.0504726	0	1150
A09130 Environmental Information Processing	09132 Signal transduction	04152 AMPK signaling pathway [PATH:ko04152]	K03841	FBP, fbp; fructose-1,6-bisphosphatase I [EC:3.1.3.11]	contig-90_77799_1	6.83507	0	0.0504726	0	1150
A09150 Organismal Systems	09152 Endocrine system	04910 Insulin signaling pathway [PATH:ko04910]	K03841	FBP, fbp; fructose-1,6-bisphosphatase I [EC:3.1.3.11]	contig-90_77799_1	6.83507	0	0.0504726	0	1150
A09100 Metabolism	09101 Carbohydrate metabolism	00010 Glycolysis / Gluconeogenesis [PATH:ko00010]	K03841	FBP, fbp; fructose-1,6-bisphosphatase I [EC:3.1.3.11]	contig-90_94788_1	2.0209	0	0	0	147645
A09100 Metabolism	09101 Carbohydrate metabolism	00030 Pentose phosphate pathway [PATH:ko00030]	K03841	FBP, fbp; fructose-1,6-bisphosphatase I [EC:3.1.3.11]	contig-90_94788_1	2.0209	0	0	0	147645
A09100 Metabolism	09101 Carbohydrate metabolism	00051 Fructose and mannose metabolism [PATH:ko00051]	K03841	FBP, fbp; fructose-1,6-bisphosphatase I [EC:3.1.3.11]	contig-90_94788_1	2.0209	0	0	0	147645
A09100 Metabolism	09102 Energy metabolism	00680 Methane metabolism [PATH:ko00680]	K03841	FBP, fbp; fructose-1,6-bisphosphatase I [EC:3.1.3.11]	contig-90_94788_1	2.0209	0	0	0	147645
A09100 Metabolism	09102 Energy metabolism	00710 Carbon fixation in photosynthetic organisms [PATH:ko00710]	K03841	FBP, fbp; fructose-1,6-bisphosphatase I [EC:3.1.3.11]	contig-90_94788_1	2.0209	0	0	0	147645
A09130 Environmental Information Processing	09132 Signal transduction	04152 AMPK signaling pathway [PATH:ko04152]	K03841	FBP, fbp; fructose-1,6-bisphosphatase I [EC:3.1.3.11]	contig-90_94788_1	2.0209	0	0	0	147645
A09150 Organismal Systems	09152 Endocrine system	04910 Insulin signaling pathway [PATH:ko04910]	K03841	FBP, fbp; fructose-1,6-bisphosphatase I [EC:3.1.3.11]	contig-90_94788_1	2.0209	0	0	0	147645
A09100 Metabolism	09101 Carbohydrate metabolism	00010 Glycolysis / Gluconeogenesis [PATH:ko00010]	K03841	FBP, fbp; fructose-1,6-bisphosphatase I [EC:3.1.3.11]	contig-90_106053_1	0	9.45146	0	0	265
A09100 Metabolism	09101 Carbohydrate metabolism	00030 Pentose phosphate pathway [PATH:ko00030]	K03841	FBP, fbp; fructose-1,6-bisphosphatase I [EC:3.1.3.11]	contig-90_106053_1	0	9.45146	0	0	265
A09100 Metabolism	09101 Carbohydrate metabolism	00051 Fructose and mannose metabolism [PATH:ko00051]	K03841	FBP, fbp; fructose-1,6-bisphosphatase I [EC:3.1.3.11]	contig-90_106053_1	0	9.45146	0	0	265
A09100 Metabolism	09102 Energy metabolism	00680 Methane metabolism [PATH:ko00680]	K03841	FBP, fbp; fructose-1,6-bisphosphatase I [EC:3.1.3.11]	contig-90_106053_1	0	9.45146	0	0	265
A09100 Metabolism	09102 Energy metabolism	00710 Carbon fixation in photosynthetic organisms [PATH:ko00710]	K03841	FBP, fbp; fructose-1,6-bisphosphatase I [EC:3.1.3.11]	contig-90_106053_1	0	9.45146	0	0	265
A09130 Environmental Information Processing	09132 Signal transduction	04152 AMPK signaling pathway [PATH:ko04152]	K03841	FBP, fbp; fructose-1,6-bisphosphatase I [EC:3.1.3.11]	contig-90_106053_1	0	9.45146	0	0	265
A09150 Organismal Systems	09152 Endocrine system	04910 Insulin signaling pathway [PATH:ko04910]	K03841	FBP, fbp; fructose-1,6-bisphosphatase I [EC:3.1.3.11]	contig-90_106053_1	0	9.45146	0	0	265
A09100 Metabolism	09101 Carbohydrate metabolism	00010 Glycolysis / Gluconeogenesis [PATH:ko00010]	K03841	FBP, fbp; fructose-1,6-bisphosphatase I [EC:3.1.3.11]	contig-90_110605_1	0	3.1914	0	12.811	543
A09100 Metabolism	09101 Carbohydrate metabolism	00030 Pentose phosphate pathway [PATH:ko00030]	K03841	FBP, fbp; fructose-1,6-bisphosphatase I [EC:3.1.3.11]	contig-90_110605_1	0	3.1914	0	12.811	543
A09100 Metabolism	09101 Carbohydrate metabolism	00051 Fructose and mannose metabolism [PATH:ko00051]	K03841	FBP, fbp; fructose-1,6-bisphosphatase I [EC:3.1.3.11]	contig-90_110605_1	0	3.1914	0	12.811	543
A09100 Metabolism	09102 Energy metabolism	00680 Methane metabolism [PATH:ko00680]	K03841	FBP, fbp; fructose-1,6-bisphosphatase I [EC:3.1.3.11]	contig-90_110605_1	0	3.1914	0	12.811	543
A09100 Metabolism	09102 Energy metabolism	00710 Carbon fixation in photosynthetic organisms [PATH:ko00710]	K03841	FBP, fbp; fructose-1,6-bisphosphatase I [EC:3.1.3.11]	contig-90_110605_1	0	3.1914	0	12.811	543
A09130 Environmental Information Processing	09132 Signal transduction	04152 AMPK signaling pathway [PATH:ko04152]	K03841	FBP, fbp; fructose-1,6-bisphosphatase I [EC:3.1.3.11]	contig-90_110605_1	0	3.1914	0	12.811	543
A09150 Organismal Systems	09152 Endocrine system	04910 Insulin signaling pathway [PATH:ko04910]	K03841	FBP, fbp; fructose-1,6-bisphosphatase I [EC:3.1.3.11]	contig-90_110605_1	0	3.1914	0	12.811	543
A09100 Metabolism	09101 Carbohydrate metabolism	00010 Glycolysis / Gluconeogenesis [PATH:ko00010]	K03841	FBP, fbp; fructose-1,6-bisphosphatase I [EC:3.1.3.11]	contig-90_114791_1	0.97073	2.20943	0	0	1224
A09100 Metabolism	09101 Carbohydrate metabolism	00030 Pentose phosphate pathway [PATH:ko00030]	K03841	FBP, fbp; fructose-1,6-bisphosphatase I [EC:3.1.3.11]	contig-90_114791_1	0.97073	2.20943	0	0	1224
A09100 Metabolism	09101 Carbohydrate metabolism	00051 Fructose and mannose metabolism [PATH:ko00051]	K03841	FBP, fbp; fructose-1,6-bisphosphatase I [EC:3.1.3.11]	contig-90_114791_1	0.97073	2.20943	0	0	1224
A09100 Metabolism	09102 Energy metabolism	00680 Methane metabolism [PATH:ko00680]	K03841	FBP, fbp; fructose-1,6-bisphosphatase I [EC:3.1.3.11]	contig-90_114791_1	0.97073	2.20943	0	0	1224
A09100 Metabolism	09102 Energy metabolism	00710 Carbon fixation in photosynthetic organisms [PATH:ko00710]	K03841	FBP, fbp; fructose-1,6-bisphosphatase I [EC:3.1.3.11]	contig-90_114791_1	0.97073	2.20943	0	0	1224
A09130 Environmental Information Processing	09132 Signal transduction	04152 AMPK signaling pathway [PATH:ko04152]	K03841	FBP, fbp; fructose-1,6-bisphosphatase I [EC:3.1.3.11]	contig-90_114791_1	0.97073	2.20943	0	0	1224
A09150 Organismal Systems	09152 Endocrine system	04910 Insulin signaling pathway [PATH:ko04910]	K03841	FBP, fbp; fructose-1,6-bisphosphatase I [EC:3.1.3.11]	contig-90_114791_1	0.97073	2.20943	0	0	1224
A09100 Metabolism	09101 Carbohydrate metabolism	00010 Glycolysis / Gluconeogenesis [PATH:ko00010]	K03841	FBP, fbp; fructose-1,6-bisphosphatase I [EC:3.1.3.11]	contig-90_134372_1	0	2.31172	0.287961	0	131567
A09100 Metabolism	09101 Carbohydrate metabolism	00030 Pentose phosphate pathway [PATH:ko00030]	K03841	FBP, fbp; fructose-1,6-bisphosphatase I [EC:3.1.3.11]	contig-90_134372_1	0	2.31172	0.287961	0	131567
A09100 Metabolism	09101 Carbohydrate metabolism	00051 Fructose and mannose metabolism [PATH:ko00051]	K03841	FBP, fbp; fructose-1,6-bisphosphatase I [EC:3.1.3.11]	contig-90_134372_1	0	2.31172	0.287961	0	131567
A09100 Metabolism	09102 Energy metabolism	00680 Methane metabolism [PATH:ko00680]	K03841	FBP, fbp; fructose-1,6-bisphosphatase I [EC:3.1.3.11]	contig-90_134372_1	0	2.31172	0.287961	0	131567
A09100 Metabolism	09102 Energy metabolism	00710 Carbon fixation in photosynthetic organisms [PATH:ko00710]	K03841	FBP, fbp; fructose-1,6-bisphosphatase I [EC:3.1.3.11]	contig-90_134372_1	0	2.31172	0.287961	0	131567
A09130 Environmental Information Processing	09132 Signal transduction	04152 AMPK signaling pathway [PATH:ko04152]	K03841	FBP, fbp; fructose-1,6-bisphosphatase I [EC:3.1.3.11]	contig-90_134372_1	0	2.31172	0.287961	0	131567
A09150 Organismal Systems	09152 Endocrine system	04910 Insulin signaling pathway [PATH:ko04910]	K03841	FBP, fbp; fructose-1,6-bisphosphatase I [EC:3.1.3.11]	contig-90_134372_1	0	2.31172	0.287961	0	131567
A09100 Metabolism	09101 Carbohydrate metabolism	00010 Glycolysis / Gluconeogenesis [PATH:ko00010]	K03841	FBP, fbp; fructose-1,6-bisphosphatase I [EC:3.1.3.11]	contig-90_142083_1	0	0	0.58248	3.16099	976
A09100 Metabolism	09101 Carbohydrate metabolism	00030 Pentose phosphate pathway [PATH:ko00030]	K03841	FBP, fbp; fructose-1,6-bisphosphatase I [EC:3.1.3.11]	contig-90_142083_1	0	0	0.58248	3.16099	976
A09100 Metabolism	09101 Carbohydrate metabolism	00051 Fructose and mannose metabolism [PATH:ko00051]	K03841	FBP, fbp; fructose-1,6-bisphosphatase I [EC:3.1.3.11]	contig-90_142083_1	0	0	0.58248	3.16099	976
A09100 Metabolism	09102 Energy metabolism	00680 Methane metabolism [PATH:ko00680]	K03841	FBP, fbp; fructose-1,6-bisphosphatase I [EC:3.1.3.11]	contig-90_142083_1	0	0	0.58248	3.16099	976
A09100 Metabolism	09102 Energy metabolism	00710 Carbon fixation in photosynthetic organisms [PATH:ko00710]	K03841	FBP, fbp; fructose-1,6-bisphosphatase I [EC:3.1.3.11]	contig-90_142083_1	0	0	0.58248	3.16099	976
A09130 Environmental Information Processing	09132 Signal transduction	04152 AMPK signaling pathway [PATH:ko04152]	K03841	FBP, fbp; fructose-1,6-bisphosphatase I [EC:3.1.3.11]	contig-90_142083_1	0	0	0.58248	3.16099	976
A09150 Organismal Systems	09152 Endocrine system	04910 Insulin signaling pathway [PATH:ko04910]	K03841	FBP, fbp; fructose-1,6-bisphosphatase I [EC:3.1.3.11]	contig-90_142083_1	0	0	0.58248	3.16099	976
A09100 Metabolism	09101 Carbohydrate metabolism	00010 Glycolysis / Gluconeogenesis [PATH:ko00010]	K03841	FBP, fbp; fructose-1,6-bisphosphatase I [EC:3.1.3.11]	contig-90_161165_1	0	0.740512	1.36353	0	286
A09100 Metabolism	09101 Carbohydrate metabolism	00030 Pentose phosphate pathway [PATH:ko00030]	K03841	FBP, fbp; fructose-1,6-bisphosphatase I [EC:3.1.3.11]	contig-90_161165_1	0	0.740512	1.36353	0	286
A09100 Metabolism	09101 Carbohydrate metabolism	00051 Fructose and mannose metabolism [PATH:ko00051]	K03841	FBP, fbp; fructose-1,6-bisphosphatase I [EC:3.1.3.11]	contig-90_161165_1	0	0.740512	1.36353	0	286
A09100 Metabolism	09102 Energy metabolism	00680 Methane metabolism [PATH:ko00680]	K03841	FBP, fbp; fructose-1,6-bisphosphatase I [EC:3.1.3.11]	contig-90_161165_1	0	0.740512	1.36353	0	286
A09100 Metabolism	09102 Energy metabolism	00710 Carbon fixation in photosynthetic organisms [PATH:ko00710]	K03841	FBP, fbp; fructose-1,6-bisphosphatase I [EC:3.1.3.11]	contig-90_161165_1	0	0.740512	1.36353	0	286
A09130 Environmental Information Processing	09132 Signal transduction	04152 AMPK signaling pathway [PATH:ko04152]	K03841	FBP, fbp; fructose-1,6-bisphosphatase I [EC:3.1.3.11]	contig-90_161165_1	0	0.740512	1.36353	0	286
A09150 Organismal Systems	09152 Endocrine system	04910 Insulin signaling pathway [PATH:ko04910]	K03841	FBP, fbp; fructose-1,6-bisphosphatase I [EC:3.1.3.11]	contig-90_161165_1	0	0.740512	1.36353	0	286
A09100 Metabolism	09101 Carbohydrate metabolism	00010 Glycolysis / Gluconeogenesis [PATH:ko00010]	K03737	por, nifJ; pyruvate-ferredoxin/flavodoxin oxidoreductase [EC:1.2.7.1 1.2.7.-]	contig-90_560_3	43.7252	43.3481	6.8609	62.9653	31957
A09100 Metabolism	09101 Carbohydrate metabolism	00020 Citrate cycle (TCA cycle) [PATH:ko00020]	K03737	por, nifJ; pyruvate-ferredoxin/flavodoxin oxidoreductase [EC:1.2.7.1 1.2.7.-]	contig-90_560_3	43.7252	43.3481	6.8609	62.9653	31957
A09100 Metabolism	09101 Carbohydrate metabolism	00620 Pyruvate metabolism [PATH:ko00620]	K03737	por, nifJ; pyruvate-ferredoxin/flavodoxin oxidoreductase [EC:1.2.7.1 1.2.7.-]	contig-90_560_3	43.7252	43.3481	6.8609	62.9653	31957
A09100 Metabolism	09101 Carbohydrate metabolism	00650 Butanoate metabolism [PATH:ko00650]	K03737	por, nifJ; pyruvate-ferredoxin/flavodoxin oxidoreductase [EC:1.2.7.1 1.2.7.-]	contig-90_560_3	43.7252	43.3481	6.8609	62.9653	31957
A09100 Metabolism	09102 Energy metabolism	00720 Carbon fixation pathways in prokaryotes [PATH:ko00720]	K03737	por, nifJ; pyruvate-ferredoxin/flavodoxin oxidoreductase [EC:1.2.7.1 1.2.7.-]	contig-90_560_3	43.7252	43.3481	6.8609	62.9653	31957
A09100 Metabolism	09101 Carbohydrate metabolism	00010 Glycolysis / Gluconeogenesis [PATH:ko00010]	K03737	por, nifJ; pyruvate-ferredoxin/flavodoxin oxidoreductase [EC:1.2.7.1 1.2.7.-]	contig-90_5086_1	40.7458	55.0763	8.36601	38.9181	31957
A09100 Metabolism	09101 Carbohydrate metabolism	00020 Citrate cycle (TCA cycle) [PATH:ko00020]	K03737	por, nifJ; pyruvate-ferredoxin/flavodoxin oxidoreductase [EC:1.2.7.1 1.2.7.-]	contig-90_5086_1	40.7458	55.0763	8.36601	38.9181	31957
A09100 Metabolism	09101 Carbohydrate metabolism	00620 Pyruvate metabolism [PATH:ko00620]	K03737	por, nifJ; pyruvate-ferredoxin/flavodoxin oxidoreductase [EC:1.2.7.1 1.2.7.-]	contig-90_5086_1	40.7458	55.0763	8.36601	38.9181	31957
A09100 Metabolism	09101 Carbohydrate metabolism	00650 Butanoate metabolism [PATH:ko00650]	K03737	por, nifJ; pyruvate-ferredoxin/flavodoxin oxidoreductase [EC:1.2.7.1 1.2.7.-]	contig-90_5086_1	40.7458	55.0763	8.36601	38.9181	31957
A09100 Metabolism	09102 Energy metabolism	00720 Carbon fixation pathways in prokaryotes [PATH:ko00720]	K03737	por, nifJ; pyruvate-ferredoxin/flavodoxin oxidoreductase [EC:1.2.7.1 1.2.7.-]	contig-90_5086_1	40.7458	55.0763	8.36601	38.9181	31957
A09100 Metabolism	09101 Carbohydrate metabolism	00010 Glycolysis / Gluconeogenesis [PATH:ko00010]	K03737	por, nifJ; pyruvate-ferredoxin/flavodoxin oxidoreductase [EC:1.2.7.1 1.2.7.-]	contig-90_5162_1	2.38588	2.1151	0.619851	2.70657	1203573
A09100 Metabolism	09101 Carbohydrate metabolism	00020 Citrate cycle (TCA cycle) [PATH:ko00020]	K03737	por, nifJ; pyruvate-ferredoxin/flavodoxin oxidoreductase [EC:1.2.7.1 1.2.7.-]	contig-90_5162_1	2.38588	2.1151	0.619851	2.70657	1203573
A09100 Metabolism	09101 Carbohydrate metabolism	00620 Pyruvate metabolism [PATH:ko00620]	K03737	por, nifJ; pyruvate-ferredoxin/flavodoxin oxidoreductase [EC:1.2.7.1 1.2.7.-]	contig-90_5162_1	2.38588	2.1151	0.619851	2.70657	1203573
A09100 Metabolism	09101 Carbohydrate metabolism	00650 Butanoate metabolism [PATH:ko00650]	K03737	por, nifJ; pyruvate-ferredoxin/flavodoxin oxidoreductase [EC:1.2.7.1 1.2.7.-]	contig-90_5162_1	2.38588	2.1151	0.619851	2.70657	1203573
A09100 Metabolism	09102 Energy metabolism	00720 Carbon fixation pathways in prokaryotes [PATH:ko00720]	K03737	por, nifJ; pyruvate-ferredoxin/flavodoxin oxidoreductase [EC:1.2.7.1 1.2.7.-]	contig-90_5162_1	2.38588	2.1151	0.619851	2.70657	1203573
A09100 Metabolism	09101 Carbohydrate metabolism	00010 Glycolysis / Gluconeogenesis [PATH:ko00010]	K03737	por, nifJ; pyruvate-ferredoxin/flavodoxin oxidoreductase [EC:1.2.7.1 1.2.7.-]	contig-90_5305_1	48.2644	42.3279	5.36007	25.9666	31957
A09100 Metabolism	09101 Carbohydrate metabolism	00020 Citrate cycle (TCA cycle) [PATH:ko00020]	K03737	por, nifJ; pyruvate-ferredoxin/flavodoxin oxidoreductase [EC:1.2.7.1 1.2.7.-]	contig-90_5305_1	48.2644	42.3279	5.36007	25.9666	31957
A09100 Metabolism	09101 Carbohydrate metabolism	00620 Pyruvate metabolism [PATH:ko00620]	K03737	por, nifJ; pyruvate-ferredoxin/flavodoxin oxidoreductase [EC:1.2.7.1 1.2.7.-]	contig-90_5305_1	48.2644	42.3279	5.36007	25.9666	31957
A09100 Metabolism	09101 Carbohydrate metabolism	00650 Butanoate metabolism [PATH:ko00650]	K03737	por, nifJ; pyruvate-ferredoxin/flavodoxin oxidoreductase [EC:1.2.7.1 1.2.7.-]	contig-90_5305_1	48.2644	42.3279	5.36007	25.9666	31957
A09100 Metabolism	09102 Energy metabolism	00720 Carbon fixation pathways in prokaryotes [PATH:ko00720]	K03737	por, nifJ; pyruvate-ferredoxin/flavodoxin oxidoreductase [EC:1.2.7.1 1.2.7.-]	contig-90_5305_1	48.2644	42.3279	5.36007	25.9666	31957
A09100 Metabolism	09101 Carbohydrate metabolism	00010 Glycolysis / Gluconeogenesis [PATH:ko00010]	K03737	por, nifJ; pyruvate-ferredoxin/flavodoxin oxidoreductase [EC:1.2.7.1 1.2.7.-]	contig-90_7582_2	0	0	0.33644	0	31957
A09100 Metabolism	09101 Carbohydrate metabolism	00020 Citrate cycle (TCA cycle) [PATH:ko00020]	K03737	por, nifJ; pyruvate-ferredoxin/flavodoxin oxidoreductase [EC:1.2.7.1 1.2.7.-]	contig-90_7582_2	0	0	0.33644	0	31957
A09100 Metabolism	09101 Carbohydrate metabolism	00620 Pyruvate metabolism [PATH:ko00620]	K03737	por, nifJ; pyruvate-ferredoxin/flavodoxin oxidoreductase [EC:1.2.7.1 1.2.7.-]	contig-90_7582_2	0	0	0.33644	0	31957
A09100 Metabolism	09101 Carbohydrate metabolism	00650 Butanoate metabolism [PATH:ko00650]	K03737	por, nifJ; pyruvate-ferredoxin/flavodoxin oxidoreductase [EC:1.2.7.1 1.2.7.-]	contig-90_7582_2	0	0	0.33644	0	31957
A09100 Metabolism	09102 Energy metabolism	00720 Carbon fixation pathways in prokaryotes [PATH:ko00720]	K03737	por, nifJ; pyruvate-ferredoxin/flavodoxin oxidoreductase [EC:1.2.7.1 1.2.7.-]	contig-90_7582_2	0	0	0.33644	0	31957
A09100 Metabolism	09101 Carbohydrate metabolism	00010 Glycolysis / Gluconeogenesis [PATH:ko00010]	K03737	por, nifJ; pyruvate-ferredoxin/flavodoxin oxidoreductase [EC:1.2.7.1 1.2.7.-]	contig-90_14162_1	5.56458	12.0076	1.78832	10.1198	31957
A09100 Metabolism	09101 Carbohydrate metabolism	00020 Citrate cycle (TCA cycle) [PATH:ko00020]	K03737	por, nifJ; pyruvate-ferredoxin/flavodoxin oxidoreductase [EC:1.2.7.1 1.2.7.-]	contig-90_14162_1	5.56458	12.0076	1.78832	10.1198	31957
A09100 Metabolism	09101 Carbohydrate metabolism	00620 Pyruvate metabolism [PATH:ko00620]	K03737	por, nifJ; pyruvate-ferredoxin/flavodoxin oxidoreductase [EC:1.2.7.1 1.2.7.-]	contig-90_14162_1	5.56458	12.0076	1.78832	10.1198	31957
A09100 Metabolism	09101 Carbohydrate metabolism	00650 Butanoate metabolism [PATH:ko00650]	K03737	por, nifJ; pyruvate-ferredoxin/flavodoxin oxidoreductase [EC:1.2.7.1 1.2.7.-]	contig-90_14162_1	5.56458	12.0076	1.78832	10.1198	31957
A09100 Metabolism	09102 Energy metabolism	00720 Carbon fixation pathways in prokaryotes [PATH:ko00720]	K03737	por, nifJ; pyruvate-ferredoxin/flavodoxin oxidoreductase [EC:1.2.7.1 1.2.7.-]	contig-90_14162_1	5.56458	12.0076	1.78832	10.1198	31957
A09100 Metabolism	09101 Carbohydrate metabolism	00010 Glycolysis / Gluconeogenesis [PATH:ko00010]	K03737	por, nifJ; pyruvate-ferredoxin/flavodoxin oxidoreductase [EC:1.2.7.1 1.2.7.-]	contig-90_15211_1	3.28678	0.60035	0.481923	0.338002	31957
A09100 Metabolism	09101 Carbohydrate metabolism	00020 Citrate cycle (TCA cycle) [PATH:ko00020]	K03737	por, nifJ; pyruvate-ferredoxin/flavodoxin oxidoreductase [EC:1.2.7.1 1.2.7.-]	contig-90_15211_1	3.28678	0.60035	0.481923	0.338002	31957
A09100 Metabolism	09101 Carbohydrate metabolism	00620 Pyruvate metabolism [PATH:ko00620]	K03737	por, nifJ; pyruvate-ferredoxin/flavodoxin oxidoreductase [EC:1.2.7.1 1.2.7.-]	contig-90_15211_1	3.28678	0.60035	0.481923	0.338002	31957
A09100 Metabolism	09101 Carbohydrate metabolism	00650 Butanoate metabolism [PATH:ko00650]	K03737	por, nifJ; pyruvate-ferredoxin/flavodoxin oxidoreductase [EC:1.2.7.1 1.2.7.-]	contig-90_15211_1	3.28678	0.60035	0.481923	0.338002	31957
A09100 Metabolism	09102 Energy metabolism	00720 Carbon fixation pathways in prokaryotes [PATH:ko00720]	K03737	por, nifJ; pyruvate-ferredoxin/flavodoxin oxidoreductase [EC:1.2.7.1 1.2.7.-]	contig-90_15211_1	3.28678	0.60035	0.481923	0.338002	31957
A09100 Metabolism	09101 Carbohydrate metabolism	00010 Glycolysis / Gluconeogenesis [PATH:ko00010]	K03737	por, nifJ; pyruvate-ferredoxin/flavodoxin oxidoreductase [EC:1.2.7.1 1.2.7.-]	contig-90_19171_1	4.10556	0	0	0	28211
A09100 Metabolism	09101 Carbohydrate metabolism	00020 Citrate cycle (TCA cycle) [PATH:ko00020]	K03737	por, nifJ; pyruvate-ferredoxin/flavodoxin oxidoreductase [EC:1.2.7.1 1.2.7.-]	contig-90_19171_1	4.10556	0	0	0	28211
A09100 Metabolism	09101 Carbohydrate metabolism	00620 Pyruvate metabolism [PATH:ko00620]	K03737	por, nifJ; pyruvate-ferredoxin/flavodoxin oxidoreductase [EC:1.2.7.1 1.2.7.-]	contig-90_19171_1	4.10556	0	0	0	28211
A09100 Metabolism	09101 Carbohydrate metabolism	00650 Butanoate metabolism [PATH:ko00650]	K03737	por, nifJ; pyruvate-ferredoxin/flavodoxin oxidoreductase [EC:1.2.7.1 1.2.7.-]	contig-90_19171_1	4.10556	0	0	0	28211
A09100 Metabolism	09102 Energy metabolism	00720 Carbon fixation pathways in prokaryotes [PATH:ko00720]	K03737	por, nifJ; pyruvate-ferredoxin/flavodoxin oxidoreductase [EC:1.2.7.1 1.2.7.-]	contig-90_19171_1	4.10556	0	0	0	28211
A09100 Metabolism	09101 Carbohydrate metabolism	00010 Glycolysis / Gluconeogenesis [PATH:ko00010]	K03737	por, nifJ; pyruvate-ferredoxin/flavodoxin oxidoreductase [EC:1.2.7.1 1.2.7.-]	contig-90_21862_1	3.58324	0	0.542699	0	1224
A09100 Metabolism	09101 Carbohydrate metabolism	00020 Citrate cycle (TCA cycle) [PATH:ko00020]	K03737	por, nifJ; pyruvate-ferredoxin/flavodoxin oxidoreductase [EC:1.2.7.1 1.2.7.-]	contig-90_21862_1	3.58324	0	0.542699	0	1224
A09100 Metabolism	09101 Carbohydrate metabolism	00620 Pyruvate metabolism [PATH:ko00620]	K03737	por, nifJ; pyruvate-ferredoxin/flavodoxin oxidoreductase [EC:1.2.7.1 1.2.7.-]	contig-90_21862_1	3.58324	0	0.542699	0	1224
A09100 Metabolism	09101 Carbohydrate metabolism	00650 Butanoate metabolism [PATH:ko00650]	K03737	por, nifJ; pyruvate-ferredoxin/flavodoxin oxidoreductase [EC:1.2.7.1 1.2.7.-]	contig-90_21862_1	3.58324	0	0.542699	0	1224
A09100 Metabolism	09102 Energy metabolism	00720 Carbon fixation pathways in prokaryotes [PATH:ko00720]	K03737	por, nifJ; pyruvate-ferredoxin/flavodoxin oxidoreductase [EC:1.2.7.1 1.2.7.-]	contig-90_21862_1	3.58324	0	0.542699	0	1224
A09100 Metabolism	09101 Carbohydrate metabolism	00010 Glycolysis / Gluconeogenesis [PATH:ko00010]	K03737	por, nifJ; pyruvate-ferredoxin/flavodoxin oxidoreductase [EC:1.2.7.1 1.2.7.-]	contig-90_35183_1	3.42984	0	0.298174	0	512030
A09100 Metabolism	09101 Carbohydrate metabolism	00020 Citrate cycle (TCA cycle) [PATH:ko00020]	K03737	por, nifJ; pyruvate-ferredoxin/flavodoxin oxidoreductase [EC:1.2.7.1 1.2.7.-]	contig-90_35183_1	3.42984	0	0.298174	0	512030
A09100 Metabolism	09101 Carbohydrate metabolism	00620 Pyruvate metabolism [PATH:ko00620]	K03737	por, nifJ; pyruvate-ferredoxin/flavodoxin oxidoreductase [EC:1.2.7.1 1.2.7.-]	contig-90_35183_1	3.42984	0	0.298174	0	512030
A09100 Metabolism	09101 Carbohydrate metabolism	00650 Butanoate metabolism [PATH:ko00650]	K03737	por, nifJ; pyruvate-ferredoxin/flavodoxin oxidoreductase [EC:1.2.7.1 1.2.7.-]	contig-90_35183_1	3.42984	0	0.298174	0	512030
A09100 Metabolism	09102 Energy metabolism	00720 Carbon fixation pathways in prokaryotes [PATH:ko00720]	K03737	por, nifJ; pyruvate-ferredoxin/flavodoxin oxidoreductase [EC:1.2.7.1 1.2.7.-]	contig-90_35183_1	3.42984	0	0.298174	0	512030
A09100 Metabolism	09101 Carbohydrate metabolism	00010 Glycolysis / Gluconeogenesis [PATH:ko00010]	K03737	por, nifJ; pyruvate-ferredoxin/flavodoxin oxidoreductase [EC:1.2.7.1 1.2.7.-]	contig-90_37138_1	2.73166	1.76278	0.693124	5.8301	31957
A09100 Metabolism	09101 Carbohydrate metabolism	00020 Citrate cycle (TCA cycle) [PATH:ko00020]	K03737	por, nifJ; pyruvate-ferredoxin/flavodoxin oxidoreductase [EC:1.2.7.1 1.2.7.-]	contig-90_37138_1	2.73166	1.76278	0.693124	5.8301	31957
A09100 Metabolism	09101 Carbohydrate metabolism	00620 Pyruvate metabolism [PATH:ko00620]	K03737	por, nifJ; pyruvate-ferredoxin/flavodoxin oxidoreductase [EC:1.2.7.1 1.2.7.-]	contig-90_37138_1	2.73166	1.76278	0.693124	5.8301	31957
A09100 Metabolism	09101 Carbohydrate metabolism	00650 Butanoate metabolism [PATH:ko00650]	K03737	por, nifJ; pyruvate-ferredoxin/flavodoxin oxidoreductase [EC:1.2.7.1 1.2.7.-]	contig-90_37138_1	2.73166	1.76278	0.693124	5.8301	31957
A09100 Metabolism	09102 Energy metabolism	00720 Carbon fixation pathways in prokaryotes [PATH:ko00720]	K03737	por, nifJ; pyruvate-ferredoxin/flavodoxin oxidoreductase [EC:1.2.7.1 1.2.7.-]	contig-90_37138_1	2.73166	1.76278	0.693124	5.8301	31957
A09100 Metabolism	09101 Carbohydrate metabolism	00010 Glycolysis / Gluconeogenesis [PATH:ko00010]	K03737	por, nifJ; pyruvate-ferredoxin/flavodoxin oxidoreductase [EC:1.2.7.1 1.2.7.-]	contig-90_40880_1	0	1.31394	0	16.8399	31957
A09100 Metabolism	09101 Carbohydrate metabolism	00020 Citrate cycle (TCA cycle) [PATH:ko00020]	K03737	por, nifJ; pyruvate-ferredoxin/flavodoxin oxidoreductase [EC:1.2.7.1 1.2.7.-]	contig-90_40880_1	0	1.31394	0	16.8399	31957
A09100 Metabolism	09101 Carbohydrate metabolism	00620 Pyruvate metabolism [PATH:ko00620]	K03737	por, nifJ; pyruvate-ferredoxin/flavodoxin oxidoreductase [EC:1.2.7.1 1.2.7.-]	contig-90_40880_1	0	1.31394	0	16.8399	31957
A09100 Metabolism	09101 Carbohydrate metabolism	00650 Butanoate metabolism [PATH:ko00650]	K03737	por, nifJ; pyruvate-ferredoxin/flavodoxin oxidoreductase [EC:1.2.7.1 1.2.7.-]	contig-90_40880_1	0	1.31394	0	16.8399	31957
A09100 Metabolism	09102 Energy metabolism	00720 Carbon fixation pathways in prokaryotes [PATH:ko00720]	K03737	por, nifJ; pyruvate-ferredoxin/flavodoxin oxidoreductase [EC:1.2.7.1 1.2.7.-]	contig-90_40880_1	0	1.31394	0	16.8399	31957
A09100 Metabolism	09101 Carbohydrate metabolism	00010 Glycolysis / Gluconeogenesis [PATH:ko00010]	K03737	por, nifJ; pyruvate-ferredoxin/flavodoxin oxidoreductase [EC:1.2.7.1 1.2.7.-]	contig-90_46979_1	2.6452	0	1.72589	0	512030
A09100 Metabolism	09101 Carbohydrate metabolism	00020 Citrate cycle (TCA cycle) [PATH:ko00020]	K03737	por, nifJ; pyruvate-ferredoxin/flavodoxin oxidoreductase [EC:1.2.7.1 1.2.7.-]	contig-90_46979_1	2.6452	0	1.72589	0	512030
A09100 Metabolism	09101 Carbohydrate metabolism	00620 Pyruvate metabolism [PATH:ko00620]	K03737	por, nifJ; pyruvate-ferredoxin/flavodoxin oxidoreductase [EC:1.2.7.1 1.2.7.-]	contig-90_46979_1	2.6452	0	1.72589	0	512030
A09100 Metabolism	09101 Carbohydrate metabolism	00650 Butanoate metabolism [PATH:ko00650]	K03737	por, nifJ; pyruvate-ferredoxin/flavodoxin oxidoreductase [EC:1.2.7.1 1.2.7.-]	contig-90_46979_1	2.6452	0	1.72589	0	512030
A09100 Metabolism	09102 Energy metabolism	00720 Carbon fixation pathways in prokaryotes [PATH:ko00720]	K03737	por, nifJ; pyruvate-ferredoxin/flavodoxin oxidoreductase [EC:1.2.7.1 1.2.7.-]	contig-90_46979_1	2.6452	0	1.72589	0	512030
A09100 Metabolism	09101 Carbohydrate metabolism	00010 Glycolysis / Gluconeogenesis [PATH:ko00010]	K03737	por, nifJ; pyruvate-ferredoxin/flavodoxin oxidoreductase [EC:1.2.7.1 1.2.7.-]	contig-90_62301_1	5.10606	0	0	0	512030
A09100 Metabolism	09101 Carbohydrate metabolism	00020 Citrate cycle (TCA cycle) [PATH:ko00020]	K03737	por, nifJ; pyruvate-ferredoxin/flavodoxin oxidoreductase [EC:1.2.7.1 1.2.7.-]	contig-90_62301_1	5.10606	0	0	0	512030
A09100 Metabolism	09101 Carbohydrate metabolism	00620 Pyruvate metabolism [PATH:ko00620]	K03737	por, nifJ; pyruvate-ferredoxin/flavodoxin oxidoreductase [EC:1.2.7.1 1.2.7.-]	contig-90_62301_1	5.10606	0	0	0	512030
A09100 Metabolism	09101 Carbohydrate metabolism	00650 Butanoate metabolism [PATH:ko00650]	K03737	por, nifJ; pyruvate-ferredoxin/flavodoxin oxidoreductase [EC:1.2.7.1 1.2.7.-]	contig-90_62301_1	5.10606	0	0	0	512030
A09100 Metabolism	09102 Energy metabolism	00720 Carbon fixation pathways in prokaryotes [PATH:ko00720]	K03737	por, nifJ; pyruvate-ferredoxin/flavodoxin oxidoreductase [EC:1.2.7.1 1.2.7.-]	contig-90_62301_1	5.10606	0	0	0	512030
A09100 Metabolism	09101 Carbohydrate metabolism	00010 Glycolysis / Gluconeogenesis [PATH:ko00010]	K03737	por, nifJ; pyruvate-ferredoxin/flavodoxin oxidoreductase [EC:1.2.7.1 1.2.7.-]	contig-90_69844_1	0	4.0806	0	0	613
A09100 Metabolism	09101 Carbohydrate metabolism	00020 Citrate cycle (TCA cycle) [PATH:ko00020]	K03737	por, nifJ; pyruvate-ferredoxin/flavodoxin oxidoreductase [EC:1.2.7.1 1.2.7.-]	contig-90_69844_1	0	4.0806	0	0	613
A09100 Metabolism	09101 Carbohydrate metabolism	00620 Pyruvate metabolism [PATH:ko00620]	K03737	por, nifJ; pyruvate-ferredoxin/flavodoxin oxidoreductase [EC:1.2.7.1 1.2.7.-]	contig-90_69844_1	0	4.0806	0	0	613
A09100 Metabolism	09101 Carbohydrate metabolism	00650 Butanoate metabolism [PATH:ko00650]	K03737	por, nifJ; pyruvate-ferredoxin/flavodoxin oxidoreductase [EC:1.2.7.1 1.2.7.-]	contig-90_69844_1	0	4.0806	0	0	613
A09100 Metabolism	09102 Energy metabolism	00720 Carbon fixation pathways in prokaryotes [PATH:ko00720]	K03737	por, nifJ; pyruvate-ferredoxin/flavodoxin oxidoreductase [EC:1.2.7.1 1.2.7.-]	contig-90_69844_1	0	4.0806	0	0	613
A09100 Metabolism	09101 Carbohydrate metabolism	00010 Glycolysis / Gluconeogenesis [PATH:ko00010]	K03737	por, nifJ; pyruvate-ferredoxin/flavodoxin oxidoreductase [EC:1.2.7.1 1.2.7.-]	contig-90_72608_1	0	3.11257	2.17534	0	31957
A09100 Metabolism	09101 Carbohydrate metabolism	00020 Citrate cycle (TCA cycle) [PATH:ko00020]	K03737	por, nifJ; pyruvate-ferredoxin/flavodoxin oxidoreductase [EC:1.2.7.1 1.2.7.-]	contig-90_72608_1	0	3.11257	2.17534	0	31957
A09100 Metabolism	09101 Carbohydrate metabolism	00620 Pyruvate metabolism [PATH:ko00620]	K03737	por, nifJ; pyruvate-ferredoxin/flavodoxin oxidoreductase [EC:1.2.7.1 1.2.7.-]	contig-90_72608_1	0	3.11257	2.17534	0	31957
A09100 Metabolism	09101 Carbohydrate metabolism	00650 Butanoate metabolism [PATH:ko00650]	K03737	por, nifJ; pyruvate-ferredoxin/flavodoxin oxidoreductase [EC:1.2.7.1 1.2.7.-]	contig-90_72608_1	0	3.11257	2.17534	0	31957
A09100 Metabolism	09102 Energy metabolism	00720 Carbon fixation pathways in prokaryotes [PATH:ko00720]	K03737	por, nifJ; pyruvate-ferredoxin/flavodoxin oxidoreductase [EC:1.2.7.1 1.2.7.-]	contig-90_72608_1	0	3.11257	2.17534	0	31957
A09100 Metabolism	09101 Carbohydrate metabolism	00010 Glycolysis / Gluconeogenesis [PATH:ko00010]	K03737	por, nifJ; pyruvate-ferredoxin/flavodoxin oxidoreductase [EC:1.2.7.1 1.2.7.-]	contig-90_75041_2	2.75402	0	3.32431	0.111702	31957
A09100 Metabolism	09101 Carbohydrate metabolism	00020 Citrate cycle (TCA cycle) [PATH:ko00020]	K03737	por, nifJ; pyruvate-ferredoxin/flavodoxin oxidoreductase [EC:1.2.7.1 1.2.7.-]	contig-90_75041_2	2.75402	0	3.32431	0.111702	31957
A09100 Metabolism	09101 Carbohydrate metabolism	00620 Pyruvate metabolism [PATH:ko00620]	K03737	por, nifJ; pyruvate-ferredoxin/flavodoxin oxidoreductase [EC:1.2.7.1 1.2.7.-]	contig-90_75041_2	2.75402	0	3.32431	0.111702	31957
A09100 Metabolism	09101 Carbohydrate metabolism	00650 Butanoate metabolism [PATH:ko00650]	K03737	por, nifJ; pyruvate-ferredoxin/flavodoxin oxidoreductase [EC:1.2.7.1 1.2.7.-]	contig-90_75041_2	2.75402	0	3.32431	0.111702	31957
A09100 Metabolism	09102 Energy metabolism	00720 Carbon fixation pathways in prokaryotes [PATH:ko00720]	K03737	por, nifJ; pyruvate-ferredoxin/flavodoxin oxidoreductase [EC:1.2.7.1 1.2.7.-]	contig-90_75041_2	2.75402	0	3.32431	0.111702	31957
A09100 Metabolism	09101 Carbohydrate metabolism	00010 Glycolysis / Gluconeogenesis [PATH:ko00010]	K03737	por, nifJ; pyruvate-ferredoxin/flavodoxin oxidoreductase [EC:1.2.7.1 1.2.7.-]	contig-90_76160_1	0.404444	1.30151	0	0.30154	1239
A09100 Metabolism	09101 Carbohydrate metabolism	00020 Citrate cycle (TCA cycle) [PATH:ko00020]	K03737	por, nifJ; pyruvate-ferredoxin/flavodoxin oxidoreductase [EC:1.2.7.1 1.2.7.-]	contig-90_76160_1	0.404444	1.30151	0	0.30154	1239
A09100 Metabolism	09101 Carbohydrate metabolism	00620 Pyruvate metabolism [PATH:ko00620]	K03737	por, nifJ; pyruvate-ferredoxin/flavodoxin oxidoreductase [EC:1.2.7.1 1.2.7.-]	contig-90_76160_1	0.404444	1.30151	0	0.30154	1239
A09100 Metabolism	09101 Carbohydrate metabolism	00650 Butanoate metabolism [PATH:ko00650]	K03737	por, nifJ; pyruvate-ferredoxin/flavodoxin oxidoreductase [EC:1.2.7.1 1.2.7.-]	contig-90_76160_1	0.404444	1.30151	0	0.30154	1239
A09100 Metabolism	09102 Energy metabolism	00720 Carbon fixation pathways in prokaryotes [PATH:ko00720]	K03737	por, nifJ; pyruvate-ferredoxin/flavodoxin oxidoreductase [EC:1.2.7.1 1.2.7.-]	contig-90_76160_1	0.404444	1.30151	0	0.30154	1239
A09100 Metabolism	09101 Carbohydrate metabolism	00010 Glycolysis / Gluconeogenesis [PATH:ko00010]	K03737	por, nifJ; pyruvate-ferredoxin/flavodoxin oxidoreductase [EC:1.2.7.1 1.2.7.-]	contig-90_79669_1	24.212	14.8079	0	19.1092	31957
A09100 Metabolism	09101 Carbohydrate metabolism	00020 Citrate cycle (TCA cycle) [PATH:ko00020]	K03737	por, nifJ; pyruvate-ferredoxin/flavodoxin oxidoreductase [EC:1.2.7.1 1.2.7.-]	contig-90_79669_1	24.212	14.8079	0	19.1092	31957
A09100 Metabolism	09101 Carbohydrate metabolism	00620 Pyruvate metabolism [PATH:ko00620]	K03737	por, nifJ; pyruvate-ferredoxin/flavodoxin oxidoreductase [EC:1.2.7.1 1.2.7.-]	contig-90_79669_1	24.212	14.8079	0	19.1092	31957
A09100 Metabolism	09101 Carbohydrate metabolism	00650 Butanoate metabolism [PATH:ko00650]	K03737	por, nifJ; pyruvate-ferredoxin/flavodoxin oxidoreductase [EC:1.2.7.1 1.2.7.-]	contig-90_79669_1	24.212	14.8079	0	19.1092	31957
A09100 Metabolism	09102 Energy metabolism	00720 Carbon fixation pathways in prokaryotes [PATH:ko00720]	K03737	por, nifJ; pyruvate-ferredoxin/flavodoxin oxidoreductase [EC:1.2.7.1 1.2.7.-]	contig-90_79669_1	24.212	14.8079	0	19.1092	31957
A09100 Metabolism	09101 Carbohydrate metabolism	00010 Glycolysis / Gluconeogenesis [PATH:ko00010]	K03737	por, nifJ; pyruvate-ferredoxin/flavodoxin oxidoreductase [EC:1.2.7.1 1.2.7.-]	contig-90_84974_1	0	0.981232	0.923605	0	613
A09100 Metabolism	09101 Carbohydrate metabolism	00020 Citrate cycle (TCA cycle) [PATH:ko00020]	K03737	por, nifJ; pyruvate-ferredoxin/flavodoxin oxidoreductase [EC:1.2.7.1 1.2.7.-]	contig-90_84974_1	0	0.981232	0.923605	0	613
A09100 Metabolism	09101 Carbohydrate metabolism	00620 Pyruvate metabolism [PATH:ko00620]	K03737	por, nifJ; pyruvate-ferredoxin/flavodoxin oxidoreductase [EC:1.2.7.1 1.2.7.-]	contig-90_84974_1	0	0.981232	0.923605	0	613
A09100 Metabolism	09101 Carbohydrate metabolism	00650 Butanoate metabolism [PATH:ko00650]	K03737	por, nifJ; pyruvate-ferredoxin/flavodoxin oxidoreductase [EC:1.2.7.1 1.2.7.-]	contig-90_84974_1	0	0.981232	0.923605	0	613
A09100 Metabolism	09102 Energy metabolism	00720 Carbon fixation pathways in prokaryotes [PATH:ko00720]	K03737	por, nifJ; pyruvate-ferredoxin/flavodoxin oxidoreductase [EC:1.2.7.1 1.2.7.-]	contig-90_84974_1	0	0.981232	0.923605	0	613
A09100 Metabolism	09101 Carbohydrate metabolism	00010 Glycolysis / Gluconeogenesis [PATH:ko00010]	K03737	por, nifJ; pyruvate-ferredoxin/flavodoxin oxidoreductase [EC:1.2.7.1 1.2.7.-]	contig-90_90379_1	2.59068	0	0	4.33514	1515613
A09100 Metabolism	09101 Carbohydrate metabolism	00020 Citrate cycle (TCA cycle) [PATH:ko00020]	K03737	por, nifJ; pyruvate-ferredoxin/flavodoxin oxidoreductase [EC:1.2.7.1 1.2.7.-]	contig-90_90379_1	2.59068	0	0	4.33514	1515613
A09100 Metabolism	09101 Carbohydrate metabolism	00620 Pyruvate metabolism [PATH:ko00620]	K03737	por, nifJ; pyruvate-ferredoxin/flavodoxin oxidoreductase [EC:1.2.7.1 1.2.7.-]	contig-90_90379_1	2.59068	0	0	4.33514	1515613
A09100 Metabolism	09101 Carbohydrate metabolism	00650 Butanoate metabolism [PATH:ko00650]	K03737	por, nifJ; pyruvate-ferredoxin/flavodoxin oxidoreductase [EC:1.2.7.1 1.2.7.-]	contig-90_90379_1	2.59068	0	0	4.33514	1515613
A09100 Metabolism	09102 Energy metabolism	00720 Carbon fixation pathways in prokaryotes [PATH:ko00720]	K03737	por, nifJ; pyruvate-ferredoxin/flavodoxin oxidoreductase [EC:1.2.7.1 1.2.7.-]	contig-90_90379_1	2.59068	0	0	4.33514	1515613
A09100 Metabolism	09101 Carbohydrate metabolism	00010 Glycolysis / Gluconeogenesis [PATH:ko00010]	K03737	por, nifJ; pyruvate-ferredoxin/flavodoxin oxidoreductase [EC:1.2.7.1 1.2.7.-]	contig-90_93940_1	3.97322	2.62657	0	0	938293
A09100 Metabolism	09101 Carbohydrate metabolism	00020 Citrate cycle (TCA cycle) [PATH:ko00020]	K03737	por, nifJ; pyruvate-ferredoxin/flavodoxin oxidoreductase [EC:1.2.7.1 1.2.7.-]	contig-90_93940_1	3.97322	2.62657	0	0	938293
A09100 Metabolism	09101 Carbohydrate metabolism	00620 Pyruvate metabolism [PATH:ko00620]	K03737	por, nifJ; pyruvate-ferredoxin/flavodoxin oxidoreductase [EC:1.2.7.1 1.2.7.-]	contig-90_93940_1	3.97322	2.62657	0	0	938293
A09100 Metabolism	09101 Carbohydrate metabolism	00650 Butanoate metabolism [PATH:ko00650]	K03737	por, nifJ; pyruvate-ferredoxin/flavodoxin oxidoreductase [EC:1.2.7.1 1.2.7.-]	contig-90_93940_1	3.97322	2.62657	0	0	938293
A09100 Metabolism	09102 Energy metabolism	00720 Carbon fixation pathways in prokaryotes [PATH:ko00720]	K03737	por, nifJ; pyruvate-ferredoxin/flavodoxin oxidoreductase [EC:1.2.7.1 1.2.7.-]	contig-90_93940_1	3.97322	2.62657	0	0	938293
A09100 Metabolism	09101 Carbohydrate metabolism	00010 Glycolysis / Gluconeogenesis [PATH:ko00010]	K03737	por, nifJ; pyruvate-ferredoxin/flavodoxin oxidoreductase [EC:1.2.7.1 1.2.7.-]	contig-90_99764_1	14.3246	16.0621	2.98922	24.529	31957
A09100 Metabolism	09101 Carbohydrate metabolism	00020 Citrate cycle (TCA cycle) [PATH:ko00020]	K03737	por, nifJ; pyruvate-ferredoxin/flavodoxin oxidoreductase [EC:1.2.7.1 1.2.7.-]	contig-90_99764_1	14.3246	16.0621	2.98922	24.529	31957
A09100 Metabolism	09101 Carbohydrate metabolism	00620 Pyruvate metabolism [PATH:ko00620]	K03737	por, nifJ; pyruvate-ferredoxin/flavodoxin oxidoreductase [EC:1.2.7.1 1.2.7.-]	contig-90_99764_1	14.3246	16.0621	2.98922	24.529	31957
A09100 Metabolism	09101 Carbohydrate metabolism	00650 Butanoate metabolism [PATH:ko00650]	K03737	por, nifJ; pyruvate-ferredoxin/flavodoxin oxidoreductase [EC:1.2.7.1 1.2.7.-]	contig-90_99764_1	14.3246	16.0621	2.98922	24.529	31957
A09100 Metabolism	09102 Energy metabolism	00720 Carbon fixation pathways in prokaryotes [PATH:ko00720]	K03737	por, nifJ; pyruvate-ferredoxin/flavodoxin oxidoreductase [EC:1.2.7.1 1.2.7.-]	contig-90_99764_1	14.3246	16.0621	2.98922	24.529	31957
A09100 Metabolism	09101 Carbohydrate metabolism	00010 Glycolysis / Gluconeogenesis [PATH:ko00010]	K03737	por, nifJ; pyruvate-ferredoxin/flavodoxin oxidoreductase [EC:1.2.7.1 1.2.7.-]	contig-90_107192_1	6.36488	0	0.561835	0	512030
A09100 Metabolism	09101 Carbohydrate metabolism	00020 Citrate cycle (TCA cycle) [PATH:ko00020]	K03737	por, nifJ; pyruvate-ferredoxin/flavodoxin oxidoreductase [EC:1.2.7.1 1.2.7.-]	contig-90_107192_1	6.36488	0	0.561835	0	512030
A09100 Metabolism	09101 Carbohydrate metabolism	00620 Pyruvate metabolism [PATH:ko00620]	K03737	por, nifJ; pyruvate-ferredoxin/flavodoxin oxidoreductase [EC:1.2.7.1 1.2.7.-]	contig-90_107192_1	6.36488	0	0.561835	0	512030
A09100 Metabolism	09101 Carbohydrate metabolism	00650 Butanoate metabolism [PATH:ko00650]	K03737	por, nifJ; pyruvate-ferredoxin/flavodoxin oxidoreductase [EC:1.2.7.1 1.2.7.-]	contig-90_107192_1	6.36488	0	0.561835	0	512030
A09100 Metabolism	09102 Energy metabolism	00720 Carbon fixation pathways in prokaryotes [PATH:ko00720]	K03737	por, nifJ; pyruvate-ferredoxin/flavodoxin oxidoreductase [EC:1.2.7.1 1.2.7.-]	contig-90_107192_1	6.36488	0	0.561835	0	512030
A09100 Metabolism	09101 Carbohydrate metabolism	00010 Glycolysis / Gluconeogenesis [PATH:ko00010]	K03737	por, nifJ; pyruvate-ferredoxin/flavodoxin oxidoreductase [EC:1.2.7.1 1.2.7.-]	contig-90_117205_1	0.529052	0	1.82376	0	512030
A09100 Metabolism	09101 Carbohydrate metabolism	00020 Citrate cycle (TCA cycle) [PATH:ko00020]	K03737	por, nifJ; pyruvate-ferredoxin/flavodoxin oxidoreductase [EC:1.2.7.1 1.2.7.-]	contig-90_117205_1	0.529052	0	1.82376	0	512030
A09100 Metabolism	09101 Carbohydrate metabolism	00620 Pyruvate metabolism [PATH:ko00620]	K03737	por, nifJ; pyruvate-ferredoxin/flavodoxin oxidoreductase [EC:1.2.7.1 1.2.7.-]	contig-90_117205_1	0.529052	0	1.82376	0	512030
A09100 Metabolism	09101 Carbohydrate metabolism	00650 Butanoate metabolism [PATH:ko00650]	K03737	por, nifJ; pyruvate-ferredoxin/flavodoxin oxidoreductase [EC:1.2.7.1 1.2.7.-]	contig-90_117205_1	0.529052	0	1.82376	0	512030
A09100 Metabolism	09102 Energy metabolism	00720 Carbon fixation pathways in prokaryotes [PATH:ko00720]	K03737	por, nifJ; pyruvate-ferredoxin/flavodoxin oxidoreductase [EC:1.2.7.1 1.2.7.-]	contig-90_117205_1	0.529052	0	1.82376	0	512030
A09100 Metabolism	09101 Carbohydrate metabolism	00010 Glycolysis / Gluconeogenesis [PATH:ko00010]	K03737	por, nifJ; pyruvate-ferredoxin/flavodoxin oxidoreductase [EC:1.2.7.1 1.2.7.-]	contig-90_120917_1	0.796914	1.13581	0	0	162289
A09100 Metabolism	09101 Carbohydrate metabolism	00020 Citrate cycle (TCA cycle) [PATH:ko00020]	K03737	por, nifJ; pyruvate-ferredoxin/flavodoxin oxidoreductase [EC:1.2.7.1 1.2.7.-]	contig-90_120917_1	0.796914	1.13581	0	0	162289
A09100 Metabolism	09101 Carbohydrate metabolism	00620 Pyruvate metabolism [PATH:ko00620]	K03737	por, nifJ; pyruvate-ferredoxin/flavodoxin oxidoreductase [EC:1.2.7.1 1.2.7.-]	contig-90_120917_1	0.796914	1.13581	0	0	162289
A09100 Metabolism	09101 Carbohydrate metabolism	00650 Butanoate metabolism [PATH:ko00650]	K03737	por, nifJ; pyruvate-ferredoxin/flavodoxin oxidoreductase [EC:1.2.7.1 1.2.7.-]	contig-90_120917_1	0.796914	1.13581	0	0	162289
A09100 Metabolism	09102 Energy metabolism	00720 Carbon fixation pathways in prokaryotes [PATH:ko00720]	K03737	por, nifJ; pyruvate-ferredoxin/flavodoxin oxidoreductase [EC:1.2.7.1 1.2.7.-]	contig-90_120917_1	0.796914	1.13581	0	0	162289
A09100 Metabolism	09101 Carbohydrate metabolism	00010 Glycolysis / Gluconeogenesis [PATH:ko00010]	K03737	por, nifJ; pyruvate-ferredoxin/flavodoxin oxidoreductase [EC:1.2.7.1 1.2.7.-]	contig-90_126385_1	2.86982	0	0	0	512030
A09100 Metabolism	09101 Carbohydrate metabolism	00020 Citrate cycle (TCA cycle) [PATH:ko00020]	K03737	por, nifJ; pyruvate-ferredoxin/flavodoxin oxidoreductase [EC:1.2.7.1 1.2.7.-]	contig-90_126385_1	2.86982	0	0	0	512030
A09100 Metabolism	09101 Carbohydrate metabolism	00620 Pyruvate metabolism [PATH:ko00620]	K03737	por, nifJ; pyruvate-ferredoxin/flavodoxin oxidoreductase [EC:1.2.7.1 1.2.7.-]	contig-90_126385_1	2.86982	0	0	0	512030
A09100 Metabolism	09101 Carbohydrate metabolism	00650 Butanoate metabolism [PATH:ko00650]	K03737	por, nifJ; pyruvate-ferredoxin/flavodoxin oxidoreductase [EC:1.2.7.1 1.2.7.-]	contig-90_126385_1	2.86982	0	0	0	512030
A09100 Metabolism	09102 Energy metabolism	00720 Carbon fixation pathways in prokaryotes [PATH:ko00720]	K03737	por, nifJ; pyruvate-ferredoxin/flavodoxin oxidoreductase [EC:1.2.7.1 1.2.7.-]	contig-90_126385_1	2.86982	0	0	0	512030
A09100 Metabolism	09101 Carbohydrate metabolism	00010 Glycolysis / Gluconeogenesis [PATH:ko00010]	K03737	por, nifJ; pyruvate-ferredoxin/flavodoxin oxidoreductase [EC:1.2.7.1 1.2.7.-]	contig-90_136636_1	2.57756	0	0	0	512030
A09100 Metabolism	09101 Carbohydrate metabolism	00020 Citrate cycle (TCA cycle) [PATH:ko00020]	K03737	por, nifJ; pyruvate-ferredoxin/flavodoxin oxidoreductase [EC:1.2.7.1 1.2.7.-]	contig-90_136636_1	2.57756	0	0	0	512030
A09100 Metabolism	09101 Carbohydrate metabolism	00620 Pyruvate metabolism [PATH:ko00620]	K03737	por, nifJ; pyruvate-ferredoxin/flavodoxin oxidoreductase [EC:1.2.7.1 1.2.7.-]	contig-90_136636_1	2.57756	0	0	0	512030
A09100 Metabolism	09101 Carbohydrate metabolism	00650 Butanoate metabolism [PATH:ko00650]	K03737	por, nifJ; pyruvate-ferredoxin/flavodoxin oxidoreductase [EC:1.2.7.1 1.2.7.-]	contig-90_136636_1	2.57756	0	0	0	512030
A09100 Metabolism	09102 Energy metabolism	00720 Carbon fixation pathways in prokaryotes [PATH:ko00720]	K03737	por, nifJ; pyruvate-ferredoxin/flavodoxin oxidoreductase [EC:1.2.7.1 1.2.7.-]	contig-90_136636_1	2.57756	0	0	0	512030
A09100 Metabolism	09101 Carbohydrate metabolism	00010 Glycolysis / Gluconeogenesis [PATH:ko00010]	K03737	por, nifJ; pyruvate-ferredoxin/flavodoxin oxidoreductase [EC:1.2.7.1 1.2.7.-]	contig-90_147846_1	0	3.18858	0.899085	0	938293
A09100 Metabolism	09101 Carbohydrate metabolism	00020 Citrate cycle (TCA cycle) [PATH:ko00020]	K03737	por, nifJ; pyruvate-ferredoxin/flavodoxin oxidoreductase [EC:1.2.7.1 1.2.7.-]	contig-90_147846_1	0	3.18858	0.899085	0	938293
A09100 Metabolism	09101 Carbohydrate metabolism	00620 Pyruvate metabolism [PATH:ko00620]	K03737	por, nifJ; pyruvate-ferredoxin/flavodoxin oxidoreductase [EC:1.2.7.1 1.2.7.-]	contig-90_147846_1	0	3.18858	0.899085	0	938293
A09100 Metabolism	09101 Carbohydrate metabolism	00650 Butanoate metabolism [PATH:ko00650]	K03737	por, nifJ; pyruvate-ferredoxin/flavodoxin oxidoreductase [EC:1.2.7.1 1.2.7.-]	contig-90_147846_1	0	3.18858	0.899085	0	938293
A09100 Metabolism	09102 Energy metabolism	00720 Carbon fixation pathways in prokaryotes [PATH:ko00720]	K03737	por, nifJ; pyruvate-ferredoxin/flavodoxin oxidoreductase [EC:1.2.7.1 1.2.7.-]	contig-90_147846_1	0	3.18858	0.899085	0	938293
A09100 Metabolism	09101 Carbohydrate metabolism	00010 Glycolysis / Gluconeogenesis [PATH:ko00010]	K03737	por, nifJ; pyruvate-ferredoxin/flavodoxin oxidoreductase [EC:1.2.7.1 1.2.7.-]	contig-90_174986_1	17.1489	43.0825	3.62301	45.8106	31957
A09100 Metabolism	09101 Carbohydrate metabolism	00020 Citrate cycle (TCA cycle) [PATH:ko00020]	K03737	por, nifJ; pyruvate-ferredoxin/flavodoxin oxidoreductase [EC:1.2.7.1 1.2.7.-]	contig-90_174986_1	17.1489	43.0825	3.62301	45.8106	31957
A09100 Metabolism	09101 Carbohydrate metabolism	00620 Pyruvate metabolism [PATH:ko00620]	K03737	por, nifJ; pyruvate-ferredoxin/flavodoxin oxidoreductase [EC:1.2.7.1 1.2.7.-]	contig-90_174986_1	17.1489	43.0825	3.62301	45.8106	31957
A09100 Metabolism	09101 Carbohydrate metabolism	00650 Butanoate metabolism [PATH:ko00650]	K03737	por, nifJ; pyruvate-ferredoxin/flavodoxin oxidoreductase [EC:1.2.7.1 1.2.7.-]	contig-90_174986_1	17.1489	43.0825	3.62301	45.8106	31957
A09100 Metabolism	09102 Energy metabolism	00720 Carbon fixation pathways in prokaryotes [PATH:ko00720]	K03737	por, nifJ; pyruvate-ferredoxin/flavodoxin oxidoreductase [EC:1.2.7.1 1.2.7.-]	contig-90_174986_1	17.1489	43.0825	3.62301	45.8106	31957
A09100 Metabolism	09101 Carbohydrate metabolism	00010 Glycolysis / Gluconeogenesis [PATH:ko00010]	K03737	por, nifJ; pyruvate-ferredoxin/flavodoxin oxidoreductase [EC:1.2.7.1 1.2.7.-]	contig-90_175089_1	36.671	27.806	0.669891	17.389	31957
A09100 Metabolism	09101 Carbohydrate metabolism	00020 Citrate cycle (TCA cycle) [PATH:ko00020]	K03737	por, nifJ; pyruvate-ferredoxin/flavodoxin oxidoreductase [EC:1.2.7.1 1.2.7.-]	contig-90_175089_1	36.671	27.806	0.669891	17.389	31957
A09100 Metabolism	09101 Carbohydrate metabolism	00620 Pyruvate metabolism [PATH:ko00620]	K03737	por, nifJ; pyruvate-ferredoxin/flavodoxin oxidoreductase [EC:1.2.7.1 1.2.7.-]	contig-90_175089_1	36.671	27.806	0.669891	17.389	31957
A09100 Metabolism	09101 Carbohydrate metabolism	00650 Butanoate metabolism [PATH:ko00650]	K03737	por, nifJ; pyruvate-ferredoxin/flavodoxin oxidoreductase [EC:1.2.7.1 1.2.7.-]	contig-90_175089_1	36.671	27.806	0.669891	17.389	31957
A09100 Metabolism	09102 Energy metabolism	00720 Carbon fixation pathways in prokaryotes [PATH:ko00720]	K03737	por, nifJ; pyruvate-ferredoxin/flavodoxin oxidoreductase [EC:1.2.7.1 1.2.7.-]	contig-90_175089_1	36.671	27.806	0.669891	17.389	31957
A09100 Metabolism	09101 Carbohydrate metabolism	00010 Glycolysis / Gluconeogenesis [PATH:ko00010]	K03737	por, nifJ; pyruvate-ferredoxin/flavodoxin oxidoreductase [EC:1.2.7.1 1.2.7.-]	contig-90_175149_1	10.6101	13.8025	0.773912	10.1578	31957
A09100 Metabolism	09101 Carbohydrate metabolism	00020 Citrate cycle (TCA cycle) [PATH:ko00020]	K03737	por, nifJ; pyruvate-ferredoxin/flavodoxin oxidoreductase [EC:1.2.7.1 1.2.7.-]	contig-90_175149_1	10.6101	13.8025	0.773912	10.1578	31957
A09100 Metabolism	09101 Carbohydrate metabolism	00620 Pyruvate metabolism [PATH:ko00620]	K03737	por, nifJ; pyruvate-ferredoxin/flavodoxin oxidoreductase [EC:1.2.7.1 1.2.7.-]	contig-90_175149_1	10.6101	13.8025	0.773912	10.1578	31957
A09100 Metabolism	09101 Carbohydrate metabolism	00650 Butanoate metabolism [PATH:ko00650]	K03737	por, nifJ; pyruvate-ferredoxin/flavodoxin oxidoreductase [EC:1.2.7.1 1.2.7.-]	contig-90_175149_1	10.6101	13.8025	0.773912	10.1578	31957
A09100 Metabolism	09102 Energy metabolism	00720 Carbon fixation pathways in prokaryotes [PATH:ko00720]	K03737	por, nifJ; pyruvate-ferredoxin/flavodoxin oxidoreductase [EC:1.2.7.1 1.2.7.-]	contig-90_175149_1	10.6101	13.8025	0.773912	10.1578	31957
A09100 Metabolism	09101 Carbohydrate metabolism	00010 Glycolysis / Gluconeogenesis [PATH:ko00010]	K03737	por, nifJ; pyruvate-ferredoxin/flavodoxin oxidoreductase [EC:1.2.7.1 1.2.7.-]	contig-90_176677_1	18.9449	31.0774	4.80194	16.4892	31957
A09100 Metabolism	09101 Carbohydrate metabolism	00020 Citrate cycle (TCA cycle) [PATH:ko00020]	K03737	por, nifJ; pyruvate-ferredoxin/flavodoxin oxidoreductase [EC:1.2.7.1 1.2.7.-]	contig-90_176677_1	18.9449	31.0774	4.80194	16.4892	31957
A09100 Metabolism	09101 Carbohydrate metabolism	00620 Pyruvate metabolism [PATH:ko00620]	K03737	por, nifJ; pyruvate-ferredoxin/flavodoxin oxidoreductase [EC:1.2.7.1 1.2.7.-]	contig-90_176677_1	18.9449	31.0774	4.80194	16.4892	31957
A09100 Metabolism	09101 Carbohydrate metabolism	00650 Butanoate metabolism [PATH:ko00650]	K03737	por, nifJ; pyruvate-ferredoxin/flavodoxin oxidoreductase [EC:1.2.7.1 1.2.7.-]	contig-90_176677_1	18.9449	31.0774	4.80194	16.4892	31957
A09100 Metabolism	09102 Energy metabolism	00720 Carbon fixation pathways in prokaryotes [PATH:ko00720]	K03737	por, nifJ; pyruvate-ferredoxin/flavodoxin oxidoreductase [EC:1.2.7.1 1.2.7.-]	contig-90_176677_1	18.9449	31.0774	4.80194	16.4892	31957
A09100 Metabolism	09101 Carbohydrate metabolism	00010 Glycolysis / Gluconeogenesis [PATH:ko00010]	K03737	por, nifJ; pyruvate-ferredoxin/flavodoxin oxidoreductase [EC:1.2.7.1 1.2.7.-]	contig-90_176759_1	18.0996	23.9853	0.518479	20.4303	31957
A09100 Metabolism	09101 Carbohydrate metabolism	00020 Citrate cycle (TCA cycle) [PATH:ko00020]	K03737	por, nifJ; pyruvate-ferredoxin/flavodoxin oxidoreductase [EC:1.2.7.1 1.2.7.-]	contig-90_176759_1	18.0996	23.9853	0.518479	20.4303	31957
A09100 Metabolism	09101 Carbohydrate metabolism	00620 Pyruvate metabolism [PATH:ko00620]	K03737	por, nifJ; pyruvate-ferredoxin/flavodoxin oxidoreductase [EC:1.2.7.1 1.2.7.-]	contig-90_176759_1	18.0996	23.9853	0.518479	20.4303	31957
A09100 Metabolism	09101 Carbohydrate metabolism	00650 Butanoate metabolism [PATH:ko00650]	K03737	por, nifJ; pyruvate-ferredoxin/flavodoxin oxidoreductase [EC:1.2.7.1 1.2.7.-]	contig-90_176759_1	18.0996	23.9853	0.518479	20.4303	31957
A09100 Metabolism	09102 Energy metabolism	00720 Carbon fixation pathways in prokaryotes [PATH:ko00720]	K03737	por, nifJ; pyruvate-ferredoxin/flavodoxin oxidoreductase [EC:1.2.7.1 1.2.7.-]	contig-90_176759_1	18.0996	23.9853	0.518479	20.4303	31957
A09100 Metabolism	09101 Carbohydrate metabolism	00010 Glycolysis / Gluconeogenesis [PATH:ko00010]	K03737	por, nifJ; pyruvate-ferredoxin/flavodoxin oxidoreductase [EC:1.2.7.1 1.2.7.-]	contig-90_178716_1	0	0.705097	0	6.2013	31957
A09100 Metabolism	09101 Carbohydrate metabolism	00020 Citrate cycle (TCA cycle) [PATH:ko00020]	K03737	por, nifJ; pyruvate-ferredoxin/flavodoxin oxidoreductase [EC:1.2.7.1 1.2.7.-]	contig-90_178716_1	0	0.705097	0	6.2013	31957
A09100 Metabolism	09101 Carbohydrate metabolism	00620 Pyruvate metabolism [PATH:ko00620]	K03737	por, nifJ; pyruvate-ferredoxin/flavodoxin oxidoreductase [EC:1.2.7.1 1.2.7.-]	contig-90_178716_1	0	0.705097	0	6.2013	31957
A09100 Metabolism	09101 Carbohydrate metabolism	00650 Butanoate metabolism [PATH:ko00650]	K03737	por, nifJ; pyruvate-ferredoxin/flavodoxin oxidoreductase [EC:1.2.7.1 1.2.7.-]	contig-90_178716_1	0	0.705097	0	6.2013	31957
A09100 Metabolism	09102 Energy metabolism	00720 Carbon fixation pathways in prokaryotes [PATH:ko00720]	K03737	por, nifJ; pyruvate-ferredoxin/flavodoxin oxidoreductase [EC:1.2.7.1 1.2.7.-]	contig-90_178716_1	0	0.705097	0	6.2013	31957
A09100 Metabolism	09101 Carbohydrate metabolism	00010 Glycolysis / Gluconeogenesis [PATH:ko00010]	K02779	PTS-Glc-EIIC, ptsG; PTS system, glucose-specific IIC component	contig-90_3858_3	11.3552	8.93285	0.214697	1.00016	31957
A09100 Metabolism	09101 Carbohydrate metabolism	00010 Glycolysis / Gluconeogenesis [PATH:ko00010]	K02778	PTS-Glc-EIIB, ptsG; PTS system, glucose-specific IIB component [EC:2.7.1.199]	contig-90_3858_3	11.3552	8.93285	0.214697	1.00016	31957
A09100 Metabolism	09101 Carbohydrate metabolism	00520 Amino sugar and nucleotide sugar metabolism [PATH:ko00520]	K02779	PTS-Glc-EIIC, ptsG; PTS system, glucose-specific IIC component	contig-90_3858_3	11.3552	8.93285	0.214697	1.00016	31957
A09100 Metabolism	09101 Carbohydrate metabolism	00520 Amino sugar and nucleotide sugar metabolism [PATH:ko00520]	K02778	PTS-Glc-EIIB, ptsG; PTS system, glucose-specific IIB component [EC:2.7.1.199]	contig-90_3858_3	11.3552	8.93285	0.214697	1.00016	31957
A09130 Environmental Information Processing	09131 Membrane transport	02060 Phosphotransferase system (PTS) [PATH:ko02060]	K02779	PTS-Glc-EIIC, ptsG; PTS system, glucose-specific IIC component	contig-90_3858_3	11.3552	8.93285	0.214697	1.00016	31957
A09130 Environmental Information Processing	09131 Membrane transport	02060 Phosphotransferase system (PTS) [PATH:ko02060]	K02778	PTS-Glc-EIIB, ptsG; PTS system, glucose-specific IIB component [EC:2.7.1.199]	contig-90_3858_3	11.3552	8.93285	0.214697	1.00016	31957
A09140 Cellular Processes	09145 Cellular community - prokaryotes	05111 Biofilm formation - Vibrio cholerae [PATH:ko05111]	K02779	PTS-Glc-EIIC, ptsG; PTS system, glucose-specific IIC component	contig-90_3858_3	11.3552	8.93285	0.214697	1.00016	31957
A09140 Cellular Processes	09145 Cellular community - prokaryotes	05111 Biofilm formation - Vibrio cholerae [PATH:ko05111]	K02778	PTS-Glc-EIIB, ptsG; PTS system, glucose-specific IIB component [EC:2.7.1.199]	contig-90_3858_3	11.3552	8.93285	0.214697	1.00016	31957
A09100 Metabolism	09101 Carbohydrate metabolism	00010 Glycolysis / Gluconeogenesis [PATH:ko00010]	K02779	PTS-Glc-EIIC, ptsG; PTS system, glucose-specific IIC component	contig-90_17945_2	1.71379	5.42995	0.401459	0.459195	31957
A09100 Metabolism	09101 Carbohydrate metabolism	00010 Glycolysis / Gluconeogenesis [PATH:ko00010]	K02778	PTS-Glc-EIIB, ptsG; PTS system, glucose-specific IIB component [EC:2.7.1.199]	contig-90_17945_2	1.71379	5.42995	0.401459	0.459195	31957
A09100 Metabolism	09101 Carbohydrate metabolism	00520 Amino sugar and nucleotide sugar metabolism [PATH:ko00520]	K02779	PTS-Glc-EIIC, ptsG; PTS system, glucose-specific IIC component	contig-90_17945_2	1.71379	5.42995	0.401459	0.459195	31957
A09100 Metabolism	09101 Carbohydrate metabolism	00520 Amino sugar and nucleotide sugar metabolism [PATH:ko00520]	K02778	PTS-Glc-EIIB, ptsG; PTS system, glucose-specific IIB component [EC:2.7.1.199]	contig-90_17945_2	1.71379	5.42995	0.401459	0.459195	31957
A09130 Environmental Information Processing	09131 Membrane transport	02060 Phosphotransferase system (PTS) [PATH:ko02060]	K02779	PTS-Glc-EIIC, ptsG; PTS system, glucose-specific IIC component	contig-90_17945_2	1.71379	5.42995	0.401459	0.459195	31957
A09130 Environmental Information Processing	09131 Membrane transport	02060 Phosphotransferase system (PTS) [PATH:ko02060]	K02778	PTS-Glc-EIIB, ptsG; PTS system, glucose-specific IIB component [EC:2.7.1.199]	contig-90_17945_2	1.71379	5.42995	0.401459	0.459195	31957
A09140 Cellular Processes	09145 Cellular community - prokaryotes	05111 Biofilm formation - Vibrio cholerae [PATH:ko05111]	K02779	PTS-Glc-EIIC, ptsG; PTS system, glucose-specific IIC component	contig-90_17945_2	1.71379	5.42995	0.401459	0.459195	31957
A09140 Cellular Processes	09145 Cellular community - prokaryotes	05111 Biofilm formation - Vibrio cholerae [PATH:ko05111]	K02778	PTS-Glc-EIIB, ptsG; PTS system, glucose-specific IIB component [EC:2.7.1.199]	contig-90_17945_2	1.71379	5.42995	0.401459	0.459195	31957
A09100 Metabolism	09101 Carbohydrate metabolism	00010 Glycolysis / Gluconeogenesis [PATH:ko00010]	K02779	PTS-Glc-EIIC, ptsG; PTS system, glucose-specific IIC component	contig-90_29181_1	24.4176	32.3356	5.2915	25.5009	31957
A09100 Metabolism	09101 Carbohydrate metabolism	00010 Glycolysis / Gluconeogenesis [PATH:ko00010]	K02778	PTS-Glc-EIIB, ptsG; PTS system, glucose-specific IIB component [EC:2.7.1.199]	contig-90_29181_1	24.4176	32.3356	5.2915	25.5009	31957
A09100 Metabolism	09101 Carbohydrate metabolism	00520 Amino sugar and nucleotide sugar metabolism [PATH:ko00520]	K02779	PTS-Glc-EIIC, ptsG; PTS system, glucose-specific IIC component	contig-90_29181_1	24.4176	32.3356	5.2915	25.5009	31957
A09100 Metabolism	09101 Carbohydrate metabolism	00520 Amino sugar and nucleotide sugar metabolism [PATH:ko00520]	K02778	PTS-Glc-EIIB, ptsG; PTS system, glucose-specific IIB component [EC:2.7.1.199]	contig-90_29181_1	24.4176	32.3356	5.2915	25.5009	31957
A09130 Environmental Information Processing	09131 Membrane transport	02060 Phosphotransferase system (PTS) [PATH:ko02060]	K02779	PTS-Glc-EIIC, ptsG; PTS system, glucose-specific IIC component	contig-90_29181_1	24.4176	32.3356	5.2915	25.5009	31957
A09130 Environmental Information Processing	09131 Membrane transport	02060 Phosphotransferase system (PTS) [PATH:ko02060]	K02778	PTS-Glc-EIIB, ptsG; PTS system, glucose-specific IIB component [EC:2.7.1.199]	contig-90_29181_1	24.4176	32.3356	5.2915	25.5009	31957
A09140 Cellular Processes	09145 Cellular community - prokaryotes	05111 Biofilm formation - Vibrio cholerae [PATH:ko05111]	K02779	PTS-Glc-EIIC, ptsG; PTS system, glucose-specific IIC component	contig-90_29181_1	24.4176	32.3356	5.2915	25.5009	31957
A09140 Cellular Processes	09145 Cellular community - prokaryotes	05111 Biofilm formation - Vibrio cholerae [PATH:ko05111]	K02778	PTS-Glc-EIIB, ptsG; PTS system, glucose-specific IIB component [EC:2.7.1.199]	contig-90_29181_1	24.4176	32.3356	5.2915	25.5009	31957
A09100 Metabolism	09101 Carbohydrate metabolism	00010 Glycolysis / Gluconeogenesis [PATH:ko00010]	K02779	PTS-Glc-EIIC, ptsG; PTS system, glucose-specific IIC component	contig-90_51140_1	0	2.30192	0	0	1903411
A09100 Metabolism	09101 Carbohydrate metabolism	00010 Glycolysis / Gluconeogenesis [PATH:ko00010]	K02778	PTS-Glc-EIIB, ptsG; PTS system, glucose-specific IIB component [EC:2.7.1.199]	contig-90_51140_1	0	2.30192	0	0	1903411
A09100 Metabolism	09101 Carbohydrate metabolism	00520 Amino sugar and nucleotide sugar metabolism [PATH:ko00520]	K02779	PTS-Glc-EIIC, ptsG; PTS system, glucose-specific IIC component	contig-90_51140_1	0	2.30192	0	0	1903411
A09100 Metabolism	09101 Carbohydrate metabolism	00520 Amino sugar and nucleotide sugar metabolism [PATH:ko00520]	K02778	PTS-Glc-EIIB, ptsG; PTS system, glucose-specific IIB component [EC:2.7.1.199]	contig-90_51140_1	0	2.30192	0	0	1903411
A09130 Environmental Information Processing	09131 Membrane transport	02060 Phosphotransferase system (PTS) [PATH:ko02060]	K02779	PTS-Glc-EIIC, ptsG; PTS system, glucose-specific IIC component	contig-90_51140_1	0	2.30192	0	0	1903411
A09130 Environmental Information Processing	09131 Membrane transport	02060 Phosphotransferase system (PTS) [PATH:ko02060]	K02778	PTS-Glc-EIIB, ptsG; PTS system, glucose-specific IIB component [EC:2.7.1.199]	contig-90_51140_1	0	2.30192	0	0	1903411
A09140 Cellular Processes	09145 Cellular community - prokaryotes	05111 Biofilm formation - Vibrio cholerae [PATH:ko05111]	K02779	PTS-Glc-EIIC, ptsG; PTS system, glucose-specific IIC component	contig-90_51140_1	0	2.30192	0	0	1903411
A09140 Cellular Processes	09145 Cellular community - prokaryotes	05111 Biofilm formation - Vibrio cholerae [PATH:ko05111]	K02778	PTS-Glc-EIIB, ptsG; PTS system, glucose-specific IIB component [EC:2.7.1.199]	contig-90_51140_1	0	2.30192	0	0	1903411
A09100 Metabolism	09101 Carbohydrate metabolism	00010 Glycolysis / Gluconeogenesis [PATH:ko00010]	K02779	PTS-Glc-EIIC, ptsG; PTS system, glucose-specific IIC component	contig-90_62795_1	0	1.29189	0.19819	0	137732
A09100 Metabolism	09101 Carbohydrate metabolism	00010 Glycolysis / Gluconeogenesis [PATH:ko00010]	K02778	PTS-Glc-EIIB, ptsG; PTS system, glucose-specific IIB component [EC:2.7.1.199]	contig-90_62795_1	0	1.29189	0.19819	0	137732
A09100 Metabolism	09101 Carbohydrate metabolism	00520 Amino sugar and nucleotide sugar metabolism [PATH:ko00520]	K02779	PTS-Glc-EIIC, ptsG; PTS system, glucose-specific IIC component	contig-90_62795_1	0	1.29189	0.19819	0	137732
A09100 Metabolism	09101 Carbohydrate metabolism	00520 Amino sugar and nucleotide sugar metabolism [PATH:ko00520]	K02778	PTS-Glc-EIIB, ptsG; PTS system, glucose-specific IIB component [EC:2.7.1.199]	contig-90_62795_1	0	1.29189	0.19819	0	137732
A09130 Environmental Information Processing	09131 Membrane transport	02060 Phosphotransferase system (PTS) [PATH:ko02060]	K02779	PTS-Glc-EIIC, ptsG; PTS system, glucose-specific IIC component	contig-90_62795_1	0	1.29189	0.19819	0	137732
A09130 Environmental Information Processing	09131 Membrane transport	02060 Phosphotransferase system (PTS) [PATH:ko02060]	K02778	PTS-Glc-EIIB, ptsG; PTS system, glucose-specific IIB component [EC:2.7.1.199]	contig-90_62795_1	0	1.29189	0.19819	0	137732
A09140 Cellular Processes	09145 Cellular community - prokaryotes	05111 Biofilm formation - Vibrio cholerae [PATH:ko05111]	K02779	PTS-Glc-EIIC, ptsG; PTS system, glucose-specific IIC component	contig-90_62795_1	0	1.29189	0.19819	0	137732
A09140 Cellular Processes	09145 Cellular community - prokaryotes	05111 Biofilm formation - Vibrio cholerae [PATH:ko05111]	K02778	PTS-Glc-EIIB, ptsG; PTS system, glucose-specific IIB component [EC:2.7.1.199]	contig-90_62795_1	0	1.29189	0.19819	0	137732
A09100 Metabolism	09101 Carbohydrate metabolism	00010 Glycolysis / Gluconeogenesis [PATH:ko00010]	K02779	PTS-Glc-EIIC, ptsG; PTS system, glucose-specific IIC component	contig-90_74013_1	5.06977	8.58731	1.7638	7.27142	31957
A09100 Metabolism	09101 Carbohydrate metabolism	00010 Glycolysis / Gluconeogenesis [PATH:ko00010]	K02778	PTS-Glc-EIIB, ptsG; PTS system, glucose-specific IIB component [EC:2.7.1.199]	contig-90_74013_1	5.06977	8.58731	1.7638	7.27142	31957
A09100 Metabolism	09101 Carbohydrate metabolism	00520 Amino sugar and nucleotide sugar metabolism [PATH:ko00520]	K02779	PTS-Glc-EIIC, ptsG; PTS system, glucose-specific IIC component	contig-90_74013_1	5.06977	8.58731	1.7638	7.27142	31957
A09100 Metabolism	09101 Carbohydrate metabolism	00520 Amino sugar and nucleotide sugar metabolism [PATH:ko00520]	K02778	PTS-Glc-EIIB, ptsG; PTS system, glucose-specific IIB component [EC:2.7.1.199]	contig-90_74013_1	5.06977	8.58731	1.7638	7.27142	31957
A09130 Environmental Information Processing	09131 Membrane transport	02060 Phosphotransferase system (PTS) [PATH:ko02060]	K02779	PTS-Glc-EIIC, ptsG; PTS system, glucose-specific IIC component	contig-90_74013_1	5.06977	8.58731	1.7638	7.27142	31957
A09130 Environmental Information Processing	09131 Membrane transport	02060 Phosphotransferase system (PTS) [PATH:ko02060]	K02778	PTS-Glc-EIIB, ptsG; PTS system, glucose-specific IIB component [EC:2.7.1.199]	contig-90_74013_1	5.06977	8.58731	1.7638	7.27142	31957
A09140 Cellular Processes	09145 Cellular community - prokaryotes	05111 Biofilm formation - Vibrio cholerae [PATH:ko05111]	K02779	PTS-Glc-EIIC, ptsG; PTS system, glucose-specific IIC component	contig-90_74013_1	5.06977	8.58731	1.7638	7.27142	31957
A09140 Cellular Processes	09145 Cellular community - prokaryotes	05111 Biofilm formation - Vibrio cholerae [PATH:ko05111]	K02778	PTS-Glc-EIIB, ptsG; PTS system, glucose-specific IIB component [EC:2.7.1.199]	contig-90_74013_1	5.06977	8.58731	1.7638	7.27142	31957
A09100 Metabolism	09101 Carbohydrate metabolism	00010 Glycolysis / Gluconeogenesis [PATH:ko00010]	K02779	PTS-Glc-EIIC, ptsG; PTS system, glucose-specific IIC component	contig-90_85138_1	22.1611	19.5201	0.936498	10.1998	31957
A09100 Metabolism	09101 Carbohydrate metabolism	00010 Glycolysis / Gluconeogenesis [PATH:ko00010]	K02778	PTS-Glc-EIIB, ptsG; PTS system, glucose-specific IIB component [EC:2.7.1.199]	contig-90_85138_1	22.1611	19.5201	0.936498	10.1998	31957
A09100 Metabolism	09101 Carbohydrate metabolism	00520 Amino sugar and nucleotide sugar metabolism [PATH:ko00520]	K02779	PTS-Glc-EIIC, ptsG; PTS system, glucose-specific IIC component	contig-90_85138_1	22.1611	19.5201	0.936498	10.1998	31957
A09100 Metabolism	09101 Carbohydrate metabolism	00520 Amino sugar and nucleotide sugar metabolism [PATH:ko00520]	K02778	PTS-Glc-EIIB, ptsG; PTS system, glucose-specific IIB component [EC:2.7.1.199]	contig-90_85138_1	22.1611	19.5201	0.936498	10.1998	31957
A09130 Environmental Information Processing	09131 Membrane transport	02060 Phosphotransferase system (PTS) [PATH:ko02060]	K02779	PTS-Glc-EIIC, ptsG; PTS system, glucose-specific IIC component	contig-90_85138_1	22.1611	19.5201	0.936498	10.1998	31957
A09130 Environmental Information Processing	09131 Membrane transport	02060 Phosphotransferase system (PTS) [PATH:ko02060]	K02778	PTS-Glc-EIIB, ptsG; PTS system, glucose-specific IIB component [EC:2.7.1.199]	contig-90_85138_1	22.1611	19.5201	0.936498	10.1998	31957
A09140 Cellular Processes	09145 Cellular community - prokaryotes	05111 Biofilm formation - Vibrio cholerae [PATH:ko05111]	K02779	PTS-Glc-EIIC, ptsG; PTS system, glucose-specific IIC component	contig-90_85138_1	22.1611	19.5201	0.936498	10.1998	31957
A09140 Cellular Processes	09145 Cellular community - prokaryotes	05111 Biofilm formation - Vibrio cholerae [PATH:ko05111]	K02778	PTS-Glc-EIIB, ptsG; PTS system, glucose-specific IIB component [EC:2.7.1.199]	contig-90_85138_1	22.1611	19.5201	0.936498	10.1998	31957
A09100 Metabolism	09101 Carbohydrate metabolism	00010 Glycolysis / Gluconeogenesis [PATH:ko00010]	K02779	PTS-Glc-EIIC, ptsG; PTS system, glucose-specific IIC component	contig-90_103074_1	1.86577	0	0	0	543
A09100 Metabolism	09101 Carbohydrate metabolism	00010 Glycolysis / Gluconeogenesis [PATH:ko00010]	K02778	PTS-Glc-EIIB, ptsG; PTS system, glucose-specific IIB component [EC:2.7.1.199]	contig-90_103074_1	1.86577	0	0	0	543
A09100 Metabolism	09101 Carbohydrate metabolism	00520 Amino sugar and nucleotide sugar metabolism [PATH:ko00520]	K02779	PTS-Glc-EIIC, ptsG; PTS system, glucose-specific IIC component	contig-90_103074_1	1.86577	0	0	0	543
A09100 Metabolism	09101 Carbohydrate metabolism	00520 Amino sugar and nucleotide sugar metabolism [PATH:ko00520]	K02778	PTS-Glc-EIIB, ptsG; PTS system, glucose-specific IIB component [EC:2.7.1.199]	contig-90_103074_1	1.86577	0	0	0	543
A09130 Environmental Information Processing	09131 Membrane transport	02060 Phosphotransferase system (PTS) [PATH:ko02060]	K02779	PTS-Glc-EIIC, ptsG; PTS system, glucose-specific IIC component	contig-90_103074_1	1.86577	0	0	0	543
A09130 Environmental Information Processing	09131 Membrane transport	02060 Phosphotransferase system (PTS) [PATH:ko02060]	K02778	PTS-Glc-EIIB, ptsG; PTS system, glucose-specific IIB component [EC:2.7.1.199]	contig-90_103074_1	1.86577	0	0	0	543
A09140 Cellular Processes	09145 Cellular community - prokaryotes	05111 Biofilm formation - Vibrio cholerae [PATH:ko05111]	K02779	PTS-Glc-EIIC, ptsG; PTS system, glucose-specific IIC component	contig-90_103074_1	1.86577	0	0	0	543
A09140 Cellular Processes	09145 Cellular community - prokaryotes	05111 Biofilm formation - Vibrio cholerae [PATH:ko05111]	K02778	PTS-Glc-EIIB, ptsG; PTS system, glucose-specific IIB component [EC:2.7.1.199]	contig-90_103074_1	1.86577	0	0	0	543
A09100 Metabolism	09101 Carbohydrate metabolism	00010 Glycolysis / Gluconeogenesis [PATH:ko00010]	K02779	PTS-Glc-EIIC, ptsG; PTS system, glucose-specific IIC component	contig-90_104270_1	2.47253	1.35194	0	3.12927	91347
A09100 Metabolism	09101 Carbohydrate metabolism	00010 Glycolysis / Gluconeogenesis [PATH:ko00010]	K02778	PTS-Glc-EIIB, ptsG; PTS system, glucose-specific IIB component [EC:2.7.1.199]	contig-90_104270_1	2.47253	1.35194	0	3.12927	91347
A09100 Metabolism	09101 Carbohydrate metabolism	00520 Amino sugar and nucleotide sugar metabolism [PATH:ko00520]	K02779	PTS-Glc-EIIC, ptsG; PTS system, glucose-specific IIC component	contig-90_104270_1	2.47253	1.35194	0	3.12927	91347
A09100 Metabolism	09101 Carbohydrate metabolism	00520 Amino sugar and nucleotide sugar metabolism [PATH:ko00520]	K02778	PTS-Glc-EIIB, ptsG; PTS system, glucose-specific IIB component [EC:2.7.1.199]	contig-90_104270_1	2.47253	1.35194	0	3.12927	91347
A09130 Environmental Information Processing	09131 Membrane transport	02060 Phosphotransferase system (PTS) [PATH:ko02060]	K02779	PTS-Glc-EIIC, ptsG; PTS system, glucose-specific IIC component	contig-90_104270_1	2.47253	1.35194	0	3.12927	91347
A09130 Environmental Information Processing	09131 Membrane transport	02060 Phosphotransferase system (PTS) [PATH:ko02060]	K02778	PTS-Glc-EIIB, ptsG; PTS system, glucose-specific IIB component [EC:2.7.1.199]	contig-90_104270_1	2.47253	1.35194	0	3.12927	91347
A09140 Cellular Processes	09145 Cellular community - prokaryotes	05111 Biofilm formation - Vibrio cholerae [PATH:ko05111]	K02779	PTS-Glc-EIIC, ptsG; PTS system, glucose-specific IIC component	contig-90_104270_1	2.47253	1.35194	0	3.12927	91347
A09140 Cellular Processes	09145 Cellular community - prokaryotes	05111 Biofilm formation - Vibrio cholerae [PATH:ko05111]	K02778	PTS-Glc-EIIB, ptsG; PTS system, glucose-specific IIB component [EC:2.7.1.199]	contig-90_104270_1	2.47253	1.35194	0	3.12927	91347
A09100 Metabolism	09101 Carbohydrate metabolism	00010 Glycolysis / Gluconeogenesis [PATH:ko00010]	K02779	PTS-Glc-EIIC, ptsG; PTS system, glucose-specific IIC component	contig-90_107121_1	19.1205	17.758	3.86728	1.86071	31957
A09100 Metabolism	09101 Carbohydrate metabolism	00010 Glycolysis / Gluconeogenesis [PATH:ko00010]	K02778	PTS-Glc-EIIB, ptsG; PTS system, glucose-specific IIB component [EC:2.7.1.199]	contig-90_107121_1	19.1205	17.758	3.86728	1.86071	31957
A09100 Metabolism	09101 Carbohydrate metabolism	00520 Amino sugar and nucleotide sugar metabolism [PATH:ko00520]	K02779	PTS-Glc-EIIC, ptsG; PTS system, glucose-specific IIC component	contig-90_107121_1	19.1205	17.758	3.86728	1.86071	31957
A09100 Metabolism	09101 Carbohydrate metabolism	00520 Amino sugar and nucleotide sugar metabolism [PATH:ko00520]	K02778	PTS-Glc-EIIB, ptsG; PTS system, glucose-specific IIB component [EC:2.7.1.199]	contig-90_107121_1	19.1205	17.758	3.86728	1.86071	31957
A09130 Environmental Information Processing	09131 Membrane transport	02060 Phosphotransferase system (PTS) [PATH:ko02060]	K02779	PTS-Glc-EIIC, ptsG; PTS system, glucose-specific IIC component	contig-90_107121_1	19.1205	17.758	3.86728	1.86071	31957
A09130 Environmental Information Processing	09131 Membrane transport	02060 Phosphotransferase system (PTS) [PATH:ko02060]	K02778	PTS-Glc-EIIB, ptsG; PTS system, glucose-specific IIB component [EC:2.7.1.199]	contig-90_107121_1	19.1205	17.758	3.86728	1.86071	31957
A09140 Cellular Processes	09145 Cellular community - prokaryotes	05111 Biofilm formation - Vibrio cholerae [PATH:ko05111]	K02779	PTS-Glc-EIIC, ptsG; PTS system, glucose-specific IIC component	contig-90_107121_1	19.1205	17.758	3.86728	1.86071	31957
A09140 Cellular Processes	09145 Cellular community - prokaryotes	05111 Biofilm formation - Vibrio cholerae [PATH:ko05111]	K02778	PTS-Glc-EIIB, ptsG; PTS system, glucose-specific IIB component [EC:2.7.1.199]	contig-90_107121_1	19.1205	17.758	3.86728	1.86071	31957
A09100 Metabolism	09101 Carbohydrate metabolism	00010 Glycolysis / Gluconeogenesis [PATH:ko00010]	K02779	PTS-Glc-EIIC, ptsG; PTS system, glucose-specific IIC component	contig-90_146271_1	0.971535	0.689183	0	0	1301
A09100 Metabolism	09101 Carbohydrate metabolism	00010 Glycolysis / Gluconeogenesis [PATH:ko00010]	K02778	PTS-Glc-EIIB, ptsG; PTS system, glucose-specific IIB component [EC:2.7.1.199]	contig-90_146271_1	0.971535	0.689183	0	0	1301
A09100 Metabolism	09101 Carbohydrate metabolism	00520 Amino sugar and nucleotide sugar metabolism [PATH:ko00520]	K02779	PTS-Glc-EIIC, ptsG; PTS system, glucose-specific IIC component	contig-90_146271_1	0.971535	0.689183	0	0	1301
A09100 Metabolism	09101 Carbohydrate metabolism	00520 Amino sugar and nucleotide sugar metabolism [PATH:ko00520]	K02778	PTS-Glc-EIIB, ptsG; PTS system, glucose-specific IIB component [EC:2.7.1.199]	contig-90_146271_1	0.971535	0.689183	0	0	1301
A09130 Environmental Information Processing	09131 Membrane transport	02060 Phosphotransferase system (PTS) [PATH:ko02060]	K02779	PTS-Glc-EIIC, ptsG; PTS system, glucose-specific IIC component	contig-90_146271_1	0.971535	0.689183	0	0	1301
A09130 Environmental Information Processing	09131 Membrane transport	02060 Phosphotransferase system (PTS) [PATH:ko02060]	K02778	PTS-Glc-EIIB, ptsG; PTS system, glucose-specific IIB component [EC:2.7.1.199]	contig-90_146271_1	0.971535	0.689183	0	0	1301
A09140 Cellular Processes	09145 Cellular community - prokaryotes	05111 Biofilm formation - Vibrio cholerae [PATH:ko05111]	K02779	PTS-Glc-EIIC, ptsG; PTS system, glucose-specific IIC component	contig-90_146271_1	0.971535	0.689183	0	0	1301
A09140 Cellular Processes	09145 Cellular community - prokaryotes	05111 Biofilm formation - Vibrio cholerae [PATH:ko05111]	K02778	PTS-Glc-EIIB, ptsG; PTS system, glucose-specific IIB component [EC:2.7.1.199]	contig-90_146271_1	0.971535	0.689183	0	0	1301
A09100 Metabolism	09101 Carbohydrate metabolism	00010 Glycolysis / Gluconeogenesis [PATH:ko00010]	K02777	PTS-Glc-EIIA, crr; PTS system, sugar-specific IIA component [EC:2.7.1.-]	contig-90_3572_2	36.0668	36.9119	5.39379	37.0823	31957
A09100 Metabolism	09101 Carbohydrate metabolism	00500 Starch and sucrose metabolism [PATH:ko00500]	K02777	PTS-Glc-EIIA, crr; PTS system, sugar-specific IIA component [EC:2.7.1.-]	contig-90_3572_2	36.0668	36.9119	5.39379	37.0823	31957
A09100 Metabolism	09101 Carbohydrate metabolism	00520 Amino sugar and nucleotide sugar metabolism [PATH:ko00520]	K02777	PTS-Glc-EIIA, crr; PTS system, sugar-specific IIA component [EC:2.7.1.-]	contig-90_3572_2	36.0668	36.9119	5.39379	37.0823	31957
A09130 Environmental Information Processing	09131 Membrane transport	02060 Phosphotransferase system (PTS) [PATH:ko02060]	K02777	PTS-Glc-EIIA, crr; PTS system, sugar-specific IIA component [EC:2.7.1.-]	contig-90_3572_2	36.0668	36.9119	5.39379	37.0823	31957
A09140 Cellular Processes	09145 Cellular community - prokaryotes	02026 Biofilm formation - Escherichia coli [PATH:ko02026]	K02777	PTS-Glc-EIIA, crr; PTS system, sugar-specific IIA component [EC:2.7.1.-]	contig-90_3572_2	36.0668	36.9119	5.39379	37.0823	31957
A09140 Cellular Processes	09145 Cellular community - prokaryotes	05111 Biofilm formation - Vibrio cholerae [PATH:ko05111]	K02777	PTS-Glc-EIIA, crr; PTS system, sugar-specific IIA component [EC:2.7.1.-]	contig-90_3572_2	36.0668	36.9119	5.39379	37.0823	31957
A09100 Metabolism	09101 Carbohydrate metabolism	00010 Glycolysis / Gluconeogenesis [PATH:ko00010]	K02777	PTS-Glc-EIIA, crr; PTS system, sugar-specific IIA component [EC:2.7.1.-]	contig-90_129621_1	0	3.89571	0	2.79556	1301
A09100 Metabolism	09101 Carbohydrate metabolism	00500 Starch and sucrose metabolism [PATH:ko00500]	K20108	PTS-Mal-EIIC, malT; PTS system, maltose-specific IIC component	contig-90_129621_1	0	3.89571	0	2.79556	1301
A09100 Metabolism	09101 Carbohydrate metabolism	00500 Starch and sucrose metabolism [PATH:ko00500]	K20107	PTS-Mal-EIIB, malT; PTS system, maltose-specific IIB component [EC:2.7.1.208]	contig-90_129621_1	0	3.89571	0	2.79556	1301
A09100 Metabolism	09101 Carbohydrate metabolism	00500 Starch and sucrose metabolism [PATH:ko00500]	K02777	PTS-Glc-EIIA, crr; PTS system, sugar-specific IIA component [EC:2.7.1.-]	contig-90_129621_1	0	3.89571	0	2.79556	1301
A09100 Metabolism	09101 Carbohydrate metabolism	00520 Amino sugar and nucleotide sugar metabolism [PATH:ko00520]	K02777	PTS-Glc-EIIA, crr; PTS system, sugar-specific IIA component [EC:2.7.1.-]	contig-90_129621_1	0	3.89571	0	2.79556	1301
A09130 Environmental Information Processing	09131 Membrane transport	02060 Phosphotransferase system (PTS) [PATH:ko02060]	K20108	PTS-Mal-EIIC, malT; PTS system, maltose-specific IIC component	contig-90_129621_1	0	3.89571	0	2.79556	1301
A09130 Environmental Information Processing	09131 Membrane transport	02060 Phosphotransferase system (PTS) [PATH:ko02060]	K20107	PTS-Mal-EIIB, malT; PTS system, maltose-specific IIB component [EC:2.7.1.208]	contig-90_129621_1	0	3.89571	0	2.79556	1301
A09130 Environmental Information Processing	09131 Membrane transport	02060 Phosphotransferase system (PTS) [PATH:ko02060]	K02777	PTS-Glc-EIIA, crr; PTS system, sugar-specific IIA component [EC:2.7.1.-]	contig-90_129621_1	0	3.89571	0	2.79556	1301
A09140 Cellular Processes	09145 Cellular community - prokaryotes	02026 Biofilm formation - Escherichia coli [PATH:ko02026]	K02777	PTS-Glc-EIIA, crr; PTS system, sugar-specific IIA component [EC:2.7.1.-]	contig-90_129621_1	0	3.89571	0	2.79556	1301
A09140 Cellular Processes	09145 Cellular community - prokaryotes	05111 Biofilm formation - Vibrio cholerae [PATH:ko05111]	K02777	PTS-Glc-EIIA, crr; PTS system, sugar-specific IIA component [EC:2.7.1.-]	contig-90_129621_1	0	3.89571	0	2.79556	1301
A09100 Metabolism	09101 Carbohydrate metabolism	00010 Glycolysis / Gluconeogenesis [PATH:ko00010]	K02753	PTS-Asc-EIIC, ascF; PTS system, beta-glucoside (arbutin/salicin/cellobiose)-specific IIC component	contig-90_95207_1	3.324	2.27163	0.678825	0	614
A09100 Metabolism	09101 Carbohydrate metabolism	00010 Glycolysis / Gluconeogenesis [PATH:ko00010]	K02752	PTS-Asc-EIIB, ascF; PTS system, beta-glucoside (arbutin/salicin/cellobiose)-specific IIB component [EC:2.7.1.-]	contig-90_95207_1	3.324	2.27163	0.678825	0	614
A09130 Environmental Information Processing	09131 Membrane transport	02060 Phosphotransferase system (PTS) [PATH:ko02060]	K02753	PTS-Asc-EIIC, ascF; PTS system, beta-glucoside (arbutin/salicin/cellobiose)-specific IIC component	contig-90_95207_1	3.324	2.27163	0.678825	0	614
A09130 Environmental Information Processing	09131 Membrane transport	02060 Phosphotransferase system (PTS) [PATH:ko02060]	K02752	PTS-Asc-EIIB, ascF; PTS system, beta-glucoside (arbutin/salicin/cellobiose)-specific IIB component [EC:2.7.1.-]	contig-90_95207_1	3.324	2.27163	0.678825	0	614
A09100 Metabolism	09101 Carbohydrate metabolism	00010 Glycolysis / Gluconeogenesis [PATH:ko00010]	K02446	glpX; fructose-1,6-bisphosphatase II [EC:3.1.3.11]	contig-90_2943_2	5.50852	5.54989	0.86449	0.63713	1528099
A09100 Metabolism	09101 Carbohydrate metabolism	00030 Pentose phosphate pathway [PATH:ko00030]	K02446	glpX; fructose-1,6-bisphosphatase II [EC:3.1.3.11]	contig-90_2943_2	5.50852	5.54989	0.86449	0.63713	1528099
A09100 Metabolism	09101 Carbohydrate metabolism	00051 Fructose and mannose metabolism [PATH:ko00051]	K02446	glpX; fructose-1,6-bisphosphatase II [EC:3.1.3.11]	contig-90_2943_2	5.50852	5.54989	0.86449	0.63713	1528099
A09100 Metabolism	09102 Energy metabolism	00680 Methane metabolism [PATH:ko00680]	K02446	glpX; fructose-1,6-bisphosphatase II [EC:3.1.3.11]	contig-90_2943_2	5.50852	5.54989	0.86449	0.63713	1528099
A09100 Metabolism	09102 Energy metabolism	00710 Carbon fixation in photosynthetic organisms [PATH:ko00710]	K02446	glpX; fructose-1,6-bisphosphatase II [EC:3.1.3.11]	contig-90_2943_2	5.50852	5.54989	0.86449	0.63713	1528099
A09100 Metabolism	09101 Carbohydrate metabolism	00010 Glycolysis / Gluconeogenesis [PATH:ko00010]	K02446	glpX; fructose-1,6-bisphosphatase II [EC:3.1.3.11]	contig-90_12142_2	10.2738	0	1.29713	0	670052
A09100 Metabolism	09101 Carbohydrate metabolism	00030 Pentose phosphate pathway [PATH:ko00030]	K02446	glpX; fructose-1,6-bisphosphatase II [EC:3.1.3.11]	contig-90_12142_2	10.2738	0	1.29713	0	670052
A09100 Metabolism	09101 Carbohydrate metabolism	00051 Fructose and mannose metabolism [PATH:ko00051]	K02446	glpX; fructose-1,6-bisphosphatase II [EC:3.1.3.11]	contig-90_12142_2	10.2738	0	1.29713	0	670052
A09100 Metabolism	09102 Energy metabolism	00680 Methane metabolism [PATH:ko00680]	K02446	glpX; fructose-1,6-bisphosphatase II [EC:3.1.3.11]	contig-90_12142_2	10.2738	0	1.29713	0	670052
A09100 Metabolism	09102 Energy metabolism	00710 Carbon fixation in photosynthetic organisms [PATH:ko00710]	K02446	glpX; fructose-1,6-bisphosphatase II [EC:3.1.3.11]	contig-90_12142_2	10.2738	0	1.29713	0	670052
A09100 Metabolism	09101 Carbohydrate metabolism	00010 Glycolysis / Gluconeogenesis [PATH:ko00010]	K02446	glpX; fructose-1,6-bisphosphatase II [EC:3.1.3.11]	contig-90_42718_2	1.75073	0	0	0	724
A09100 Metabolism	09101 Carbohydrate metabolism	00030 Pentose phosphate pathway [PATH:ko00030]	K02446	glpX; fructose-1,6-bisphosphatase II [EC:3.1.3.11]	contig-90_42718_2	1.75073	0	0	0	724
A09100 Metabolism	09101 Carbohydrate metabolism	00051 Fructose and mannose metabolism [PATH:ko00051]	K02446	glpX; fructose-1,6-bisphosphatase II [EC:3.1.3.11]	contig-90_42718_2	1.75073	0	0	0	724
A09100 Metabolism	09102 Energy metabolism	00680 Methane metabolism [PATH:ko00680]	K02446	glpX; fructose-1,6-bisphosphatase II [EC:3.1.3.11]	contig-90_42718_2	1.75073	0	0	0	724
A09100 Metabolism	09102 Energy metabolism	00710 Carbon fixation in photosynthetic organisms [PATH:ko00710]	K02446	glpX; fructose-1,6-bisphosphatase II [EC:3.1.3.11]	contig-90_42718_2	1.75073	0	0	0	724
A09100 Metabolism	09101 Carbohydrate metabolism	00010 Glycolysis / Gluconeogenesis [PATH:ko00010]	K02446	glpX; fructose-1,6-bisphosphatase II [EC:3.1.3.11]	contig-90_54016_1	9.7708	0	0	0	670052
A09100 Metabolism	09101 Carbohydrate metabolism	00030 Pentose phosphate pathway [PATH:ko00030]	K02446	glpX; fructose-1,6-bisphosphatase II [EC:3.1.3.11]	contig-90_54016_1	9.7708	0	0	0	670052
A09100 Metabolism	09101 Carbohydrate metabolism	00051 Fructose and mannose metabolism [PATH:ko00051]	K02446	glpX; fructose-1,6-bisphosphatase II [EC:3.1.3.11]	contig-90_54016_1	9.7708	0	0	0	670052
A09100 Metabolism	09102 Energy metabolism	00680 Methane metabolism [PATH:ko00680]	K02446	glpX; fructose-1,6-bisphosphatase II [EC:3.1.3.11]	contig-90_54016_1	9.7708	0	0	0	670052
A09100 Metabolism	09102 Energy metabolism	00710 Carbon fixation in photosynthetic organisms [PATH:ko00710]	K02446	glpX; fructose-1,6-bisphosphatase II [EC:3.1.3.11]	contig-90_54016_1	9.7708	0	0	0	670052
A09100 Metabolism	09101 Carbohydrate metabolism	00010 Glycolysis / Gluconeogenesis [PATH:ko00010]	K02446	glpX; fructose-1,6-bisphosphatase II [EC:3.1.3.11]	contig-90_66415_1	0.121026	2.43265	0	3.3527	614
A09100 Metabolism	09101 Carbohydrate metabolism	00030 Pentose phosphate pathway [PATH:ko00030]	K02446	glpX; fructose-1,6-bisphosphatase II [EC:3.1.3.11]	contig-90_66415_1	0.121026	2.43265	0	3.3527	614
A09100 Metabolism	09101 Carbohydrate metabolism	00051 Fructose and mannose metabolism [PATH:ko00051]	K02446	glpX; fructose-1,6-bisphosphatase II [EC:3.1.3.11]	contig-90_66415_1	0.121026	2.43265	0	3.3527	614
A09100 Metabolism	09102 Energy metabolism	00680 Methane metabolism [PATH:ko00680]	K02446	glpX; fructose-1,6-bisphosphatase II [EC:3.1.3.11]	contig-90_66415_1	0.121026	2.43265	0	3.3527	614
A09100 Metabolism	09102 Energy metabolism	00710 Carbon fixation in photosynthetic organisms [PATH:ko00710]	K02446	glpX; fructose-1,6-bisphosphatase II [EC:3.1.3.11]	contig-90_66415_1	0.121026	2.43265	0	3.3527	614
A09100 Metabolism	09101 Carbohydrate metabolism	00010 Glycolysis / Gluconeogenesis [PATH:ko00010]	K02446	glpX; fructose-1,6-bisphosphatase II [EC:3.1.3.11]	contig-90_105504_1	1.23894	4.33675	0.243051	4.8411	1716
A09100 Metabolism	09101 Carbohydrate metabolism	00030 Pentose phosphate pathway [PATH:ko00030]	K02446	glpX; fructose-1,6-bisphosphatase II [EC:3.1.3.11]	contig-90_105504_1	1.23894	4.33675	0.243051	4.8411	1716
A09100 Metabolism	09101 Carbohydrate metabolism	00051 Fructose and mannose metabolism [PATH:ko00051]	K02446	glpX; fructose-1,6-bisphosphatase II [EC:3.1.3.11]	contig-90_105504_1	1.23894	4.33675	0.243051	4.8411	1716
A09100 Metabolism	09102 Energy metabolism	00680 Methane metabolism [PATH:ko00680]	K02446	glpX; fructose-1,6-bisphosphatase II [EC:3.1.3.11]	contig-90_105504_1	1.23894	4.33675	0.243051	4.8411	1716
A09100 Metabolism	09102 Energy metabolism	00710 Carbon fixation in photosynthetic organisms [PATH:ko00710]	K02446	glpX; fructose-1,6-bisphosphatase II [EC:3.1.3.11]	contig-90_105504_1	1.23894	4.33675	0.243051	4.8411	1716
A09100 Metabolism	09101 Carbohydrate metabolism	00010 Glycolysis / Gluconeogenesis [PATH:ko00010]	K02446	glpX; fructose-1,6-bisphosphatase II [EC:3.1.3.11]	contig-90_118936_1	3.0321	0	0.535647	0	162289
A09100 Metabolism	09101 Carbohydrate metabolism	00030 Pentose phosphate pathway [PATH:ko00030]	K02446	glpX; fructose-1,6-bisphosphatase II [EC:3.1.3.11]	contig-90_118936_1	3.0321	0	0.535647	0	162289
A09100 Metabolism	09101 Carbohydrate metabolism	00051 Fructose and mannose metabolism [PATH:ko00051]	K02446	glpX; fructose-1,6-bisphosphatase II [EC:3.1.3.11]	contig-90_118936_1	3.0321	0	0.535647	0	162289
A09100 Metabolism	09102 Energy metabolism	00680 Methane metabolism [PATH:ko00680]	K02446	glpX; fructose-1,6-bisphosphatase II [EC:3.1.3.11]	contig-90_118936_1	3.0321	0	0.535647	0	162289
A09100 Metabolism	09102 Energy metabolism	00710 Carbon fixation in photosynthetic organisms [PATH:ko00710]	K02446	glpX; fructose-1,6-bisphosphatase II [EC:3.1.3.11]	contig-90_118936_1	3.0321	0	0.535647	0	162289
A09100 Metabolism	09101 Carbohydrate metabolism	00010 Glycolysis / Gluconeogenesis [PATH:ko00010]	K02446	glpX; fructose-1,6-bisphosphatase II [EC:3.1.3.11]	contig-90_122765_1	2.31776	0.191347	0	0	1716
A09100 Metabolism	09101 Carbohydrate metabolism	00030 Pentose phosphate pathway [PATH:ko00030]	K02446	glpX; fructose-1,6-bisphosphatase II [EC:3.1.3.11]	contig-90_122765_1	2.31776	0.191347	0	0	1716
A09100 Metabolism	09101 Carbohydrate metabolism	00051 Fructose and mannose metabolism [PATH:ko00051]	K02446	glpX; fructose-1,6-bisphosphatase II [EC:3.1.3.11]	contig-90_122765_1	2.31776	0.191347	0	0	1716
A09100 Metabolism	09102 Energy metabolism	00680 Methane metabolism [PATH:ko00680]	K02446	glpX; fructose-1,6-bisphosphatase II [EC:3.1.3.11]	contig-90_122765_1	2.31776	0.191347	0	0	1716
A09100 Metabolism	09102 Energy metabolism	00710 Carbon fixation in photosynthetic organisms [PATH:ko00710]	K02446	glpX; fructose-1,6-bisphosphatase II [EC:3.1.3.11]	contig-90_122765_1	2.31776	0.191347	0	0	1716
A09100 Metabolism	09101 Carbohydrate metabolism	00010 Glycolysis / Gluconeogenesis [PATH:ko00010]	K02446	glpX; fructose-1,6-bisphosphatase II [EC:3.1.3.11]	contig-90_133365_1	0	0	0.721182	0	28056
A09100 Metabolism	09101 Carbohydrate metabolism	00030 Pentose phosphate pathway [PATH:ko00030]	K02446	glpX; fructose-1,6-bisphosphatase II [EC:3.1.3.11]	contig-90_133365_1	0	0	0.721182	0	28056
A09100 Metabolism	09101 Carbohydrate metabolism	00051 Fructose and mannose metabolism [PATH:ko00051]	K02446	glpX; fructose-1,6-bisphosphatase II [EC:3.1.3.11]	contig-90_133365_1	0	0	0.721182	0	28056
A09100 Metabolism	09102 Energy metabolism	00680 Methane metabolism [PATH:ko00680]	K02446	glpX; fructose-1,6-bisphosphatase II [EC:3.1.3.11]	contig-90_133365_1	0	0	0.721182	0	28056
A09100 Metabolism	09102 Energy metabolism	00710 Carbon fixation in photosynthetic organisms [PATH:ko00710]	K02446	glpX; fructose-1,6-bisphosphatase II [EC:3.1.3.11]	contig-90_133365_1	0	0	0.721182	0	28056
A09100 Metabolism	09101 Carbohydrate metabolism	00010 Glycolysis / Gluconeogenesis [PATH:ko00010]	K02446	glpX; fructose-1,6-bisphosphatase II [EC:3.1.3.11]	contig-90_150953_1	1.9934	0	0.41581	0	1760
A09100 Metabolism	09101 Carbohydrate metabolism	00030 Pentose phosphate pathway [PATH:ko00030]	K02446	glpX; fructose-1,6-bisphosphatase II [EC:3.1.3.11]	contig-90_150953_1	1.9934	0	0.41581	0	1760
A09100 Metabolism	09101 Carbohydrate metabolism	00051 Fructose and mannose metabolism [PATH:ko00051]	K02446	glpX; fructose-1,6-bisphosphatase II [EC:3.1.3.11]	contig-90_150953_1	1.9934	0	0.41581	0	1760
A09100 Metabolism	09102 Energy metabolism	00680 Methane metabolism [PATH:ko00680]	K02446	glpX; fructose-1,6-bisphosphatase II [EC:3.1.3.11]	contig-90_150953_1	1.9934	0	0.41581	0	1760
A09100 Metabolism	09102 Energy metabolism	00710 Carbon fixation in photosynthetic organisms [PATH:ko00710]	K02446	glpX; fructose-1,6-bisphosphatase II [EC:3.1.3.11]	contig-90_150953_1	1.9934	0	0.41581	0	1760
A09100 Metabolism	09101 Carbohydrate metabolism	00010 Glycolysis / Gluconeogenesis [PATH:ko00010]	K02446	glpX; fructose-1,6-bisphosphatase II [EC:3.1.3.11]	contig-90_167540_1	0.569812	4.29304	0	0	1653
A09100 Metabolism	09101 Carbohydrate metabolism	00030 Pentose phosphate pathway [PATH:ko00030]	K02446	glpX; fructose-1,6-bisphosphatase II [EC:3.1.3.11]	contig-90_167540_1	0.569812	4.29304	0	0	1653
A09100 Metabolism	09101 Carbohydrate metabolism	00051 Fructose and mannose metabolism [PATH:ko00051]	K02446	glpX; fructose-1,6-bisphosphatase II [EC:3.1.3.11]	contig-90_167540_1	0.569812	4.29304	0	0	1653
A09100 Metabolism	09102 Energy metabolism	00680 Methane metabolism [PATH:ko00680]	K02446	glpX; fructose-1,6-bisphosphatase II [EC:3.1.3.11]	contig-90_167540_1	0.569812	4.29304	0	0	1653
A09100 Metabolism	09102 Energy metabolism	00710 Carbon fixation in photosynthetic organisms [PATH:ko00710]	K02446	glpX; fructose-1,6-bisphosphatase II [EC:3.1.3.11]	contig-90_167540_1	0.569812	4.29304	0	0	1653
A09100 Metabolism	09101 Carbohydrate metabolism	00010 Glycolysis / Gluconeogenesis [PATH:ko00010]	K01895	ACSS, acs; acetyl-CoA synthetase [EC:6.2.1.1]	contig-90_543_1	3.24327	0	2.20269	0	28216
A09100 Metabolism	09101 Carbohydrate metabolism	00620 Pyruvate metabolism [PATH:ko00620]	K01895	ACSS, acs; acetyl-CoA synthetase [EC:6.2.1.1]	contig-90_543_1	3.24327	0	2.20269	0	28216
A09100 Metabolism	09101 Carbohydrate metabolism	00630 Glyoxylate and dicarboxylate metabolism [PATH:ko00630]	K01895	ACSS, acs; acetyl-CoA synthetase [EC:6.2.1.1]	contig-90_543_1	3.24327	0	2.20269	0	28216
A09100 Metabolism	09101 Carbohydrate metabolism	00640 Propanoate metabolism [PATH:ko00640]	K01895	ACSS, acs; acetyl-CoA synthetase [EC:6.2.1.1]	contig-90_543_1	3.24327	0	2.20269	0	28216
A09100 Metabolism	09102 Energy metabolism	00680 Methane metabolism [PATH:ko00680]	K01895	ACSS, acs; acetyl-CoA synthetase [EC:6.2.1.1]	contig-90_543_1	3.24327	0	2.20269	0	28216
A09100 Metabolism	09102 Energy metabolism	00720 Carbon fixation pathways in prokaryotes [PATH:ko00720]	K01895	ACSS, acs; acetyl-CoA synthetase [EC:6.2.1.1]	contig-90_543_1	3.24327	0	2.20269	0	28216
A09100 Metabolism	09101 Carbohydrate metabolism	00010 Glycolysis / Gluconeogenesis [PATH:ko00010]	K01895	ACSS, acs; acetyl-CoA synthetase [EC:6.2.1.1]	contig-90_627_1	1.45247	4.14885	0.0505741	9.20487	80865
A09100 Metabolism	09101 Carbohydrate metabolism	00620 Pyruvate metabolism [PATH:ko00620]	K01895	ACSS, acs; acetyl-CoA synthetase [EC:6.2.1.1]	contig-90_627_1	1.45247	4.14885	0.0505741	9.20487	80865
A09100 Metabolism	09101 Carbohydrate metabolism	00630 Glyoxylate and dicarboxylate metabolism [PATH:ko00630]	K01895	ACSS, acs; acetyl-CoA synthetase [EC:6.2.1.1]	contig-90_627_1	1.45247	4.14885	0.0505741	9.20487	80865
A09100 Metabolism	09101 Carbohydrate metabolism	00640 Propanoate metabolism [PATH:ko00640]	K01895	ACSS, acs; acetyl-CoA synthetase [EC:6.2.1.1]	contig-90_627_1	1.45247	4.14885	0.0505741	9.20487	80865
A09100 Metabolism	09102 Energy metabolism	00680 Methane metabolism [PATH:ko00680]	K01895	ACSS, acs; acetyl-CoA synthetase [EC:6.2.1.1]	contig-90_627_1	1.45247	4.14885	0.0505741	9.20487	80865
A09100 Metabolism	09102 Energy metabolism	00720 Carbon fixation pathways in prokaryotes [PATH:ko00720]	K01895	ACSS, acs; acetyl-CoA synthetase [EC:6.2.1.1]	contig-90_627_1	1.45247	4.14885	0.0505741	9.20487	80865
A09100 Metabolism	09101 Carbohydrate metabolism	00010 Glycolysis / Gluconeogenesis [PATH:ko00010]	K01895	ACSS, acs; acetyl-CoA synthetase [EC:6.2.1.1]	contig-90_2312_1	1.19484	5.07717	1.02508	5.71735	80865
A09100 Metabolism	09101 Carbohydrate metabolism	00620 Pyruvate metabolism [PATH:ko00620]	K01895	ACSS, acs; acetyl-CoA synthetase [EC:6.2.1.1]	contig-90_2312_1	1.19484	5.07717	1.02508	5.71735	80865
A09100 Metabolism	09101 Carbohydrate metabolism	00630 Glyoxylate and dicarboxylate metabolism [PATH:ko00630]	K01895	ACSS, acs; acetyl-CoA synthetase [EC:6.2.1.1]	contig-90_2312_1	1.19484	5.07717	1.02508	5.71735	80865
A09100 Metabolism	09101 Carbohydrate metabolism	00640 Propanoate metabolism [PATH:ko00640]	K01895	ACSS, acs; acetyl-CoA synthetase [EC:6.2.1.1]	contig-90_2312_1	1.19484	5.07717	1.02508	5.71735	80865
A09100 Metabolism	09102 Energy metabolism	00680 Methane metabolism [PATH:ko00680]	K01895	ACSS, acs; acetyl-CoA synthetase [EC:6.2.1.1]	contig-90_2312_1	1.19484	5.07717	1.02508	5.71735	80865
A09100 Metabolism	09102 Energy metabolism	00720 Carbon fixation pathways in prokaryotes [PATH:ko00720]	K01895	ACSS, acs; acetyl-CoA synthetase [EC:6.2.1.1]	contig-90_2312_1	1.19484	5.07717	1.02508	5.71735	80865
A09100 Metabolism	09101 Carbohydrate metabolism	00010 Glycolysis / Gluconeogenesis [PATH:ko00010]	K01895	ACSS, acs; acetyl-CoA synthetase [EC:6.2.1.1]	contig-90_4080_2	5.36948	0	0	0	85023
A09100 Metabolism	09101 Carbohydrate metabolism	00620 Pyruvate metabolism [PATH:ko00620]	K01895	ACSS, acs; acetyl-CoA synthetase [EC:6.2.1.1]	contig-90_4080_2	5.36948	0	0	0	85023
A09100 Metabolism	09101 Carbohydrate metabolism	00630 Glyoxylate and dicarboxylate metabolism [PATH:ko00630]	K01895	ACSS, acs; acetyl-CoA synthetase [EC:6.2.1.1]	contig-90_4080_2	5.36948	0	0	0	85023
A09100 Metabolism	09101 Carbohydrate metabolism	00640 Propanoate metabolism [PATH:ko00640]	K01895	ACSS, acs; acetyl-CoA synthetase [EC:6.2.1.1]	contig-90_4080_2	5.36948	0	0	0	85023
A09100 Metabolism	09102 Energy metabolism	00680 Methane metabolism [PATH:ko00680]	K01895	ACSS, acs; acetyl-CoA synthetase [EC:6.2.1.1]	contig-90_4080_2	5.36948	0	0	0	85023
A09100 Metabolism	09102 Energy metabolism	00720 Carbon fixation pathways in prokaryotes [PATH:ko00720]	K01895	ACSS, acs; acetyl-CoA synthetase [EC:6.2.1.1]	contig-90_4080_2	5.36948	0	0	0	85023
A09100 Metabolism	09101 Carbohydrate metabolism	00010 Glycolysis / Gluconeogenesis [PATH:ko00010]	K01895	ACSS, acs; acetyl-CoA synthetase [EC:6.2.1.1]	contig-90_5480_1	0.509603	3.27604	0.38988	7.07031	469553
A09100 Metabolism	09101 Carbohydrate metabolism	00620 Pyruvate metabolism [PATH:ko00620]	K01895	ACSS, acs; acetyl-CoA synthetase [EC:6.2.1.1]	contig-90_5480_1	0.509603	3.27604	0.38988	7.07031	469553
A09100 Metabolism	09101 Carbohydrate metabolism	00630 Glyoxylate and dicarboxylate metabolism [PATH:ko00630]	K01895	ACSS, acs; acetyl-CoA synthetase [EC:6.2.1.1]	contig-90_5480_1	0.509603	3.27604	0.38988	7.07031	469553
A09100 Metabolism	09101 Carbohydrate metabolism	00640 Propanoate metabolism [PATH:ko00640]	K01895	ACSS, acs; acetyl-CoA synthetase [EC:6.2.1.1]	contig-90_5480_1	0.509603	3.27604	0.38988	7.07031	469553
A09100 Metabolism	09102 Energy metabolism	00680 Methane metabolism [PATH:ko00680]	K01895	ACSS, acs; acetyl-CoA synthetase [EC:6.2.1.1]	contig-90_5480_1	0.509603	3.27604	0.38988	7.07031	469553
A09100 Metabolism	09102 Energy metabolism	00720 Carbon fixation pathways in prokaryotes [PATH:ko00720]	K01895	ACSS, acs; acetyl-CoA synthetase [EC:6.2.1.1]	contig-90_5480_1	0.509603	3.27604	0.38988	7.07031	469553
A09100 Metabolism	09101 Carbohydrate metabolism	00010 Glycolysis / Gluconeogenesis [PATH:ko00010]	K01895	ACSS, acs; acetyl-CoA synthetase [EC:6.2.1.1]	contig-90_6316_1	7.74138	0	1.38004	0	85023
A09100 Metabolism	09101 Carbohydrate metabolism	00620 Pyruvate metabolism [PATH:ko00620]	K01895	ACSS, acs; acetyl-CoA synthetase [EC:6.2.1.1]	contig-90_6316_1	7.74138	0	1.38004	0	85023
A09100 Metabolism	09101 Carbohydrate metabolism	00630 Glyoxylate and dicarboxylate metabolism [PATH:ko00630]	K01895	ACSS, acs; acetyl-CoA synthetase [EC:6.2.1.1]	contig-90_6316_1	7.74138	0	1.38004	0	85023
A09100 Metabolism	09101 Carbohydrate metabolism	00640 Propanoate metabolism [PATH:ko00640]	K01895	ACSS, acs; acetyl-CoA synthetase [EC:6.2.1.1]	contig-90_6316_1	7.74138	0	1.38004	0	85023
A09100 Metabolism	09102 Energy metabolism	00680 Methane metabolism [PATH:ko00680]	K01895	ACSS, acs; acetyl-CoA synthetase [EC:6.2.1.1]	contig-90_6316_1	7.74138	0	1.38004	0	85023
A09100 Metabolism	09102 Energy metabolism	00720 Carbon fixation pathways in prokaryotes [PATH:ko00720]	K01895	ACSS, acs; acetyl-CoA synthetase [EC:6.2.1.1]	contig-90_6316_1	7.74138	0	1.38004	0	85023
A09100 Metabolism	09101 Carbohydrate metabolism	00010 Glycolysis / Gluconeogenesis [PATH:ko00010]	K01895	ACSS, acs; acetyl-CoA synthetase [EC:6.2.1.1]	contig-90_8681_1	3.8626	0	0.802696	0	1500261
A09100 Metabolism	09101 Carbohydrate metabolism	00620 Pyruvate metabolism [PATH:ko00620]	K01895	ACSS, acs; acetyl-CoA synthetase [EC:6.2.1.1]	contig-90_8681_1	3.8626	0	0.802696	0	1500261
A09100 Metabolism	09101 Carbohydrate metabolism	00630 Glyoxylate and dicarboxylate metabolism [PATH:ko00630]	K01895	ACSS, acs; acetyl-CoA synthetase [EC:6.2.1.1]	contig-90_8681_1	3.8626	0	0.802696	0	1500261
A09100 Metabolism	09101 Carbohydrate metabolism	00640 Propanoate metabolism [PATH:ko00640]	K01895	ACSS, acs; acetyl-CoA synthetase [EC:6.2.1.1]	contig-90_8681_1	3.8626	0	0.802696	0	1500261
A09100 Metabolism	09102 Energy metabolism	00680 Methane metabolism [PATH:ko00680]	K01895	ACSS, acs; acetyl-CoA synthetase [EC:6.2.1.1]	contig-90_8681_1	3.8626	0	0.802696	0	1500261
A09100 Metabolism	09102 Energy metabolism	00720 Carbon fixation pathways in prokaryotes [PATH:ko00720]	K01895	ACSS, acs; acetyl-CoA synthetase [EC:6.2.1.1]	contig-90_8681_1	3.8626	0	0.802696	0	1500261
A09100 Metabolism	09101 Carbohydrate metabolism	00010 Glycolysis / Gluconeogenesis [PATH:ko00010]	K01895	ACSS, acs; acetyl-CoA synthetase [EC:6.2.1.1]	contig-90_8949_2	21.541	28.4049	4.67955	8.67797	31957
A09100 Metabolism	09101 Carbohydrate metabolism	00620 Pyruvate metabolism [PATH:ko00620]	K01895	ACSS, acs; acetyl-CoA synthetase [EC:6.2.1.1]	contig-90_8949_2	21.541	28.4049	4.67955	8.67797	31957
A09100 Metabolism	09101 Carbohydrate metabolism	00630 Glyoxylate and dicarboxylate metabolism [PATH:ko00630]	K01895	ACSS, acs; acetyl-CoA synthetase [EC:6.2.1.1]	contig-90_8949_2	21.541	28.4049	4.67955	8.67797	31957
A09100 Metabolism	09101 Carbohydrate metabolism	00640 Propanoate metabolism [PATH:ko00640]	K01895	ACSS, acs; acetyl-CoA synthetase [EC:6.2.1.1]	contig-90_8949_2	21.541	28.4049	4.67955	8.67797	31957
A09100 Metabolism	09102 Energy metabolism	00680 Methane metabolism [PATH:ko00680]	K01895	ACSS, acs; acetyl-CoA synthetase [EC:6.2.1.1]	contig-90_8949_2	21.541	28.4049	4.67955	8.67797	31957
A09100 Metabolism	09102 Energy metabolism	00720 Carbon fixation pathways in prokaryotes [PATH:ko00720]	K01895	ACSS, acs; acetyl-CoA synthetase [EC:6.2.1.1]	contig-90_8949_2	21.541	28.4049	4.67955	8.67797	31957
A09100 Metabolism	09101 Carbohydrate metabolism	00010 Glycolysis / Gluconeogenesis [PATH:ko00010]	K01895	ACSS, acs; acetyl-CoA synthetase [EC:6.2.1.1]	contig-90_10559_2	0	0	0.666341	4.24028	131567
A09100 Metabolism	09101 Carbohydrate metabolism	00620 Pyruvate metabolism [PATH:ko00620]	K01895	ACSS, acs; acetyl-CoA synthetase [EC:6.2.1.1]	contig-90_10559_2	0	0	0.666341	4.24028	131567
A09100 Metabolism	09101 Carbohydrate metabolism	00630 Glyoxylate and dicarboxylate metabolism [PATH:ko00630]	K01895	ACSS, acs; acetyl-CoA synthetase [EC:6.2.1.1]	contig-90_10559_2	0	0	0.666341	4.24028	131567
A09100 Metabolism	09101 Carbohydrate metabolism	00640 Propanoate metabolism [PATH:ko00640]	K01895	ACSS, acs; acetyl-CoA synthetase [EC:6.2.1.1]	contig-90_10559_2	0	0	0.666341	4.24028	131567
A09100 Metabolism	09102 Energy metabolism	00680 Methane metabolism [PATH:ko00680]	K01895	ACSS, acs; acetyl-CoA synthetase [EC:6.2.1.1]	contig-90_10559_2	0	0	0.666341	4.24028	131567
A09100 Metabolism	09102 Energy metabolism	00720 Carbon fixation pathways in prokaryotes [PATH:ko00720]	K01895	ACSS, acs; acetyl-CoA synthetase [EC:6.2.1.1]	contig-90_10559_2	0	0	0.666341	4.24028	131567
A09100 Metabolism	09101 Carbohydrate metabolism	00010 Glycolysis / Gluconeogenesis [PATH:ko00010]	K01895	ACSS, acs; acetyl-CoA synthetase [EC:6.2.1.1]	contig-90_10667_1	1.00265	4.47063	0	0	28151
A09100 Metabolism	09101 Carbohydrate metabolism	00620 Pyruvate metabolism [PATH:ko00620]	K01895	ACSS, acs; acetyl-CoA synthetase [EC:6.2.1.1]	contig-90_10667_1	1.00265	4.47063	0	0	28151
A09100 Metabolism	09101 Carbohydrate metabolism	00630 Glyoxylate and dicarboxylate metabolism [PATH:ko00630]	K01895	ACSS, acs; acetyl-CoA synthetase [EC:6.2.1.1]	contig-90_10667_1	1.00265	4.47063	0	0	28151
A09100 Metabolism	09101 Carbohydrate metabolism	00640 Propanoate metabolism [PATH:ko00640]	K01895	ACSS, acs; acetyl-CoA synthetase [EC:6.2.1.1]	contig-90_10667_1	1.00265	4.47063	0	0	28151
A09100 Metabolism	09102 Energy metabolism	00680 Methane metabolism [PATH:ko00680]	K01895	ACSS, acs; acetyl-CoA synthetase [EC:6.2.1.1]	contig-90_10667_1	1.00265	4.47063	0	0	28151
A09100 Metabolism	09102 Energy metabolism	00720 Carbon fixation pathways in prokaryotes [PATH:ko00720]	K01895	ACSS, acs; acetyl-CoA synthetase [EC:6.2.1.1]	contig-90_10667_1	1.00265	4.47063	0	0	28151
A09100 Metabolism	09101 Carbohydrate metabolism	00010 Glycolysis / Gluconeogenesis [PATH:ko00010]	K01895	ACSS, acs; acetyl-CoA synthetase [EC:6.2.1.1]	contig-90_12308_1	2.86628	8.31769	0.872506	0.292036	31957
A09100 Metabolism	09101 Carbohydrate metabolism	00620 Pyruvate metabolism [PATH:ko00620]	K01895	ACSS, acs; acetyl-CoA synthetase [EC:6.2.1.1]	contig-90_12308_1	2.86628	8.31769	0.872506	0.292036	31957
A09100 Metabolism	09101 Carbohydrate metabolism	00630 Glyoxylate and dicarboxylate metabolism [PATH:ko00630]	K01895	ACSS, acs; acetyl-CoA synthetase [EC:6.2.1.1]	contig-90_12308_1	2.86628	8.31769	0.872506	0.292036	31957
A09100 Metabolism	09101 Carbohydrate metabolism	00640 Propanoate metabolism [PATH:ko00640]	K01895	ACSS, acs; acetyl-CoA synthetase [EC:6.2.1.1]	contig-90_12308_1	2.86628	8.31769	0.872506	0.292036	31957
A09100 Metabolism	09102 Energy metabolism	00680 Methane metabolism [PATH:ko00680]	K01895	ACSS, acs; acetyl-CoA synthetase [EC:6.2.1.1]	contig-90_12308_1	2.86628	8.31769	0.872506	0.292036	31957
A09100 Metabolism	09102 Energy metabolism	00720 Carbon fixation pathways in prokaryotes [PATH:ko00720]	K01895	ACSS, acs; acetyl-CoA synthetase [EC:6.2.1.1]	contig-90_12308_1	2.86628	8.31769	0.872506	0.292036	31957
A09100 Metabolism	09101 Carbohydrate metabolism	00010 Glycolysis / Gluconeogenesis [PATH:ko00010]	K01895	ACSS, acs; acetyl-CoA synthetase [EC:6.2.1.1]	contig-90_12369_1	4.12593	0	2.02614	0	34073
A09100 Metabolism	09101 Carbohydrate metabolism	00620 Pyruvate metabolism [PATH:ko00620]	K01895	ACSS, acs; acetyl-CoA synthetase [EC:6.2.1.1]	contig-90_12369_1	4.12593	0	2.02614	0	34073
A09100 Metabolism	09101 Carbohydrate metabolism	00630 Glyoxylate and dicarboxylate metabolism [PATH:ko00630]	K01895	ACSS, acs; acetyl-CoA synthetase [EC:6.2.1.1]	contig-90_12369_1	4.12593	0	2.02614	0	34073
A09100 Metabolism	09101 Carbohydrate metabolism	00640 Propanoate metabolism [PATH:ko00640]	K01895	ACSS, acs; acetyl-CoA synthetase [EC:6.2.1.1]	contig-90_12369_1	4.12593	0	2.02614	0	34073
A09100 Metabolism	09102 Energy metabolism	00680 Methane metabolism [PATH:ko00680]	K01895	ACSS, acs; acetyl-CoA synthetase [EC:6.2.1.1]	contig-90_12369_1	4.12593	0	2.02614	0	34073
A09100 Metabolism	09102 Energy metabolism	00720 Carbon fixation pathways in prokaryotes [PATH:ko00720]	K01895	ACSS, acs; acetyl-CoA synthetase [EC:6.2.1.1]	contig-90_12369_1	4.12593	0	2.02614	0	34073
A09100 Metabolism	09101 Carbohydrate metabolism	00010 Glycolysis / Gluconeogenesis [PATH:ko00010]	K01895	ACSS, acs; acetyl-CoA synthetase [EC:6.2.1.1]	contig-90_12501_2	5.0653	0	0	0	1736528
A09100 Metabolism	09101 Carbohydrate metabolism	00620 Pyruvate metabolism [PATH:ko00620]	K01895	ACSS, acs; acetyl-CoA synthetase [EC:6.2.1.1]	contig-90_12501_2	5.0653	0	0	0	1736528
A09100 Metabolism	09101 Carbohydrate metabolism	00630 Glyoxylate and dicarboxylate metabolism [PATH:ko00630]	K01895	ACSS, acs; acetyl-CoA synthetase [EC:6.2.1.1]	contig-90_12501_2	5.0653	0	0	0	1736528
A09100 Metabolism	09101 Carbohydrate metabolism	00640 Propanoate metabolism [PATH:ko00640]	K01895	ACSS, acs; acetyl-CoA synthetase [EC:6.2.1.1]	contig-90_12501_2	5.0653	0	0	0	1736528
A09100 Metabolism	09102 Energy metabolism	00680 Methane metabolism [PATH:ko00680]	K01895	ACSS, acs; acetyl-CoA synthetase [EC:6.2.1.1]	contig-90_12501_2	5.0653	0	0	0	1736528
A09100 Metabolism	09102 Energy metabolism	00720 Carbon fixation pathways in prokaryotes [PATH:ko00720]	K01895	ACSS, acs; acetyl-CoA synthetase [EC:6.2.1.1]	contig-90_12501_2	5.0653	0	0	0	1736528
A09100 Metabolism	09101 Carbohydrate metabolism	00010 Glycolysis / Gluconeogenesis [PATH:ko00010]	K01895	ACSS, acs; acetyl-CoA synthetase [EC:6.2.1.1]	contig-90_12698_2	7.45223	0	2.03726	0	1736528
A09100 Metabolism	09101 Carbohydrate metabolism	00620 Pyruvate metabolism [PATH:ko00620]	K01895	ACSS, acs; acetyl-CoA synthetase [EC:6.2.1.1]	contig-90_12698_2	7.45223	0	2.03726	0	1736528
A09100 Metabolism	09101 Carbohydrate metabolism	00630 Glyoxylate and dicarboxylate metabolism [PATH:ko00630]	K01895	ACSS, acs; acetyl-CoA synthetase [EC:6.2.1.1]	contig-90_12698_2	7.45223	0	2.03726	0	1736528
A09100 Metabolism	09101 Carbohydrate metabolism	00640 Propanoate metabolism [PATH:ko00640]	K01895	ACSS, acs; acetyl-CoA synthetase [EC:6.2.1.1]	contig-90_12698_2	7.45223	0	2.03726	0	1736528
A09100 Metabolism	09102 Energy metabolism	00680 Methane metabolism [PATH:ko00680]	K01895	ACSS, acs; acetyl-CoA synthetase [EC:6.2.1.1]	contig-90_12698_2	7.45223	0	2.03726	0	1736528
A09100 Metabolism	09102 Energy metabolism	00720 Carbon fixation pathways in prokaryotes [PATH:ko00720]	K01895	ACSS, acs; acetyl-CoA synthetase [EC:6.2.1.1]	contig-90_12698_2	7.45223	0	2.03726	0	1736528
A09100 Metabolism	09101 Carbohydrate metabolism	00010 Glycolysis / Gluconeogenesis [PATH:ko00010]	K01895	ACSS, acs; acetyl-CoA synthetase [EC:6.2.1.1]	contig-90_13764_1	1.60314	0	0.992603	0	1663
A09100 Metabolism	09101 Carbohydrate metabolism	00620 Pyruvate metabolism [PATH:ko00620]	K01895	ACSS, acs; acetyl-CoA synthetase [EC:6.2.1.1]	contig-90_13764_1	1.60314	0	0.992603	0	1663
A09100 Metabolism	09101 Carbohydrate metabolism	00630 Glyoxylate and dicarboxylate metabolism [PATH:ko00630]	K01895	ACSS, acs; acetyl-CoA synthetase [EC:6.2.1.1]	contig-90_13764_1	1.60314	0	0.992603	0	1663
A09100 Metabolism	09101 Carbohydrate metabolism	00640 Propanoate metabolism [PATH:ko00640]	K01895	ACSS, acs; acetyl-CoA synthetase [EC:6.2.1.1]	contig-90_13764_1	1.60314	0	0.992603	0	1663
A09100 Metabolism	09102 Energy metabolism	00680 Methane metabolism [PATH:ko00680]	K01895	ACSS, acs; acetyl-CoA synthetase [EC:6.2.1.1]	contig-90_13764_1	1.60314	0	0.992603	0	1663
A09100 Metabolism	09102 Energy metabolism	00720 Carbon fixation pathways in prokaryotes [PATH:ko00720]	K01895	ACSS, acs; acetyl-CoA synthetase [EC:6.2.1.1]	contig-90_13764_1	1.60314	0	0.992603	0	1663
A09100 Metabolism	09101 Carbohydrate metabolism	00010 Glycolysis / Gluconeogenesis [PATH:ko00010]	K01895	ACSS, acs; acetyl-CoA synthetase [EC:6.2.1.1]	contig-90_15653_1	4.72535	0	0	0	85023
A09100 Metabolism	09101 Carbohydrate metabolism	00620 Pyruvate metabolism [PATH:ko00620]	K01895	ACSS, acs; acetyl-CoA synthetase [EC:6.2.1.1]	contig-90_15653_1	4.72535	0	0	0	85023
A09100 Metabolism	09101 Carbohydrate metabolism	00630 Glyoxylate and dicarboxylate metabolism [PATH:ko00630]	K01895	ACSS, acs; acetyl-CoA synthetase [EC:6.2.1.1]	contig-90_15653_1	4.72535	0	0	0	85023
A09100 Metabolism	09101 Carbohydrate metabolism	00640 Propanoate metabolism [PATH:ko00640]	K01895	ACSS, acs; acetyl-CoA synthetase [EC:6.2.1.1]	contig-90_15653_1	4.72535	0	0	0	85023
A09100 Metabolism	09102 Energy metabolism	00680 Methane metabolism [PATH:ko00680]	K01895	ACSS, acs; acetyl-CoA synthetase [EC:6.2.1.1]	contig-90_15653_1	4.72535	0	0	0	85023
A09100 Metabolism	09102 Energy metabolism	00720 Carbon fixation pathways in prokaryotes [PATH:ko00720]	K01895	ACSS, acs; acetyl-CoA synthetase [EC:6.2.1.1]	contig-90_15653_1	4.72535	0	0	0	85023
A09100 Metabolism	09101 Carbohydrate metabolism	00010 Glycolysis / Gluconeogenesis [PATH:ko00010]	K01895	ACSS, acs; acetyl-CoA synthetase [EC:6.2.1.1]	contig-90_18607_1	0	3.87602	0	0	1192054
A09100 Metabolism	09101 Carbohydrate metabolism	00620 Pyruvate metabolism [PATH:ko00620]	K01895	ACSS, acs; acetyl-CoA synthetase [EC:6.2.1.1]	contig-90_18607_1	0	3.87602	0	0	1192054
A09100 Metabolism	09101 Carbohydrate metabolism	00630 Glyoxylate and dicarboxylate metabolism [PATH:ko00630]	K01895	ACSS, acs; acetyl-CoA synthetase [EC:6.2.1.1]	contig-90_18607_1	0	3.87602	0	0	1192054
A09100 Metabolism	09101 Carbohydrate metabolism	00640 Propanoate metabolism [PATH:ko00640]	K01895	ACSS, acs; acetyl-CoA synthetase [EC:6.2.1.1]	contig-90_18607_1	0	3.87602	0	0	1192054
A09100 Metabolism	09102 Energy metabolism	00680 Methane metabolism [PATH:ko00680]	K01895	ACSS, acs; acetyl-CoA synthetase [EC:6.2.1.1]	contig-90_18607_1	0	3.87602	0	0	1192054
A09100 Metabolism	09102 Energy metabolism	00720 Carbon fixation pathways in prokaryotes [PATH:ko00720]	K01895	ACSS, acs; acetyl-CoA synthetase [EC:6.2.1.1]	contig-90_18607_1	0	3.87602	0	0	1192054
A09100 Metabolism	09101 Carbohydrate metabolism	00010 Glycolysis / Gluconeogenesis [PATH:ko00010]	K01895	ACSS, acs; acetyl-CoA synthetase [EC:6.2.1.1]	contig-90_19100_1	0.92185	4.07286	0.709726	0	37636
A09100 Metabolism	09101 Carbohydrate metabolism	00620 Pyruvate metabolism [PATH:ko00620]	K01895	ACSS, acs; acetyl-CoA synthetase [EC:6.2.1.1]	contig-90_19100_1	0.92185	4.07286	0.709726	0	37636
A09100 Metabolism	09101 Carbohydrate metabolism	00630 Glyoxylate and dicarboxylate metabolism [PATH:ko00630]	K01895	ACSS, acs; acetyl-CoA synthetase [EC:6.2.1.1]	contig-90_19100_1	0.92185	4.07286	0.709726	0	37636
A09100 Metabolism	09101 Carbohydrate metabolism	00640 Propanoate metabolism [PATH:ko00640]	K01895	ACSS, acs; acetyl-CoA synthetase [EC:6.2.1.1]	contig-90_19100_1	0.92185	4.07286	0.709726	0	37636
A09100 Metabolism	09102 Energy metabolism	00680 Methane metabolism [PATH:ko00680]	K01895	ACSS, acs; acetyl-CoA synthetase [EC:6.2.1.1]	contig-90_19100_1	0.92185	4.07286	0.709726	0	37636
A09100 Metabolism	09102 Energy metabolism	00720 Carbon fixation pathways in prokaryotes [PATH:ko00720]	K01895	ACSS, acs; acetyl-CoA synthetase [EC:6.2.1.1]	contig-90_19100_1	0.92185	4.07286	0.709726	0	37636
A09100 Metabolism	09101 Carbohydrate metabolism	00010 Glycolysis / Gluconeogenesis [PATH:ko00010]	K01895	ACSS, acs; acetyl-CoA synthetase [EC:6.2.1.1]	contig-90_19397_1	3.64153	0	0	0	110934
A09100 Metabolism	09101 Carbohydrate metabolism	00620 Pyruvate metabolism [PATH:ko00620]	K01895	ACSS, acs; acetyl-CoA synthetase [EC:6.2.1.1]	contig-90_19397_1	3.64153	0	0	0	110934
A09100 Metabolism	09101 Carbohydrate metabolism	00630 Glyoxylate and dicarboxylate metabolism [PATH:ko00630]	K01895	ACSS, acs; acetyl-CoA synthetase [EC:6.2.1.1]	contig-90_19397_1	3.64153	0	0	0	110934
A09100 Metabolism	09101 Carbohydrate metabolism	00640 Propanoate metabolism [PATH:ko00640]	K01895	ACSS, acs; acetyl-CoA synthetase [EC:6.2.1.1]	contig-90_19397_1	3.64153	0	0	0	110934
A09100 Metabolism	09102 Energy metabolism	00680 Methane metabolism [PATH:ko00680]	K01895	ACSS, acs; acetyl-CoA synthetase [EC:6.2.1.1]	contig-90_19397_1	3.64153	0	0	0	110934
A09100 Metabolism	09102 Energy metabolism	00720 Carbon fixation pathways in prokaryotes [PATH:ko00720]	K01895	ACSS, acs; acetyl-CoA synthetase [EC:6.2.1.1]	contig-90_19397_1	3.64153	0	0	0	110934
A09100 Metabolism	09101 Carbohydrate metabolism	00010 Glycolysis / Gluconeogenesis [PATH:ko00010]	K01895	ACSS, acs; acetyl-CoA synthetase [EC:6.2.1.1]	contig-90_19575_2	23.0393	35.8438	2.49797	34.0304	31957
A09100 Metabolism	09101 Carbohydrate metabolism	00620 Pyruvate metabolism [PATH:ko00620]	K01895	ACSS, acs; acetyl-CoA synthetase [EC:6.2.1.1]	contig-90_19575_2	23.0393	35.8438	2.49797	34.0304	31957
A09100 Metabolism	09101 Carbohydrate metabolism	00630 Glyoxylate and dicarboxylate metabolism [PATH:ko00630]	K01895	ACSS, acs; acetyl-CoA synthetase [EC:6.2.1.1]	contig-90_19575_2	23.0393	35.8438	2.49797	34.0304	31957
A09100 Metabolism	09101 Carbohydrate metabolism	00640 Propanoate metabolism [PATH:ko00640]	K01895	ACSS, acs; acetyl-CoA synthetase [EC:6.2.1.1]	contig-90_19575_2	23.0393	35.8438	2.49797	34.0304	31957
A09100 Metabolism	09102 Energy metabolism	00680 Methane metabolism [PATH:ko00680]	K01895	ACSS, acs; acetyl-CoA synthetase [EC:6.2.1.1]	contig-90_19575_2	23.0393	35.8438	2.49797	34.0304	31957
A09100 Metabolism	09102 Energy metabolism	00720 Carbon fixation pathways in prokaryotes [PATH:ko00720]	K01895	ACSS, acs; acetyl-CoA synthetase [EC:6.2.1.1]	contig-90_19575_2	23.0393	35.8438	2.49797	34.0304	31957
A09100 Metabolism	09101 Carbohydrate metabolism	00010 Glycolysis / Gluconeogenesis [PATH:ko00010]	K01895	ACSS, acs; acetyl-CoA synthetase [EC:6.2.1.1]	contig-90_19721_1	3.77215	0	1.34912	5.38543	85023
A09100 Metabolism	09101 Carbohydrate metabolism	00620 Pyruvate metabolism [PATH:ko00620]	K01895	ACSS, acs; acetyl-CoA synthetase [EC:6.2.1.1]	contig-90_19721_1	3.77215	0	1.34912	5.38543	85023
A09100 Metabolism	09101 Carbohydrate metabolism	00630 Glyoxylate and dicarboxylate metabolism [PATH:ko00630]	K01895	ACSS, acs; acetyl-CoA synthetase [EC:6.2.1.1]	contig-90_19721_1	3.77215	0	1.34912	5.38543	85023
A09100 Metabolism	09101 Carbohydrate metabolism	00640 Propanoate metabolism [PATH:ko00640]	K01895	ACSS, acs; acetyl-CoA synthetase [EC:6.2.1.1]	contig-90_19721_1	3.77215	0	1.34912	5.38543	85023
A09100 Metabolism	09102 Energy metabolism	00680 Methane metabolism [PATH:ko00680]	K01895	ACSS, acs; acetyl-CoA synthetase [EC:6.2.1.1]	contig-90_19721_1	3.77215	0	1.34912	5.38543	85023
A09100 Metabolism	09102 Energy metabolism	00720 Carbon fixation pathways in prokaryotes [PATH:ko00720]	K01895	ACSS, acs; acetyl-CoA synthetase [EC:6.2.1.1]	contig-90_19721_1	3.77215	0	1.34912	5.38543	85023
A09100 Metabolism	09101 Carbohydrate metabolism	00010 Glycolysis / Gluconeogenesis [PATH:ko00010]	K01895	ACSS, acs; acetyl-CoA synthetase [EC:6.2.1.1]	contig-90_22090_1	6.7555	0.00989268	1.12091	0	1736528
A09100 Metabolism	09101 Carbohydrate metabolism	00620 Pyruvate metabolism [PATH:ko00620]	K01895	ACSS, acs; acetyl-CoA synthetase [EC:6.2.1.1]	contig-90_22090_1	6.7555	0.00989268	1.12091	0	1736528
A09100 Metabolism	09101 Carbohydrate metabolism	00630 Glyoxylate and dicarboxylate metabolism [PATH:ko00630]	K01895	ACSS, acs; acetyl-CoA synthetase [EC:6.2.1.1]	contig-90_22090_1	6.7555	0.00989268	1.12091	0	1736528
A09100 Metabolism	09101 Carbohydrate metabolism	00640 Propanoate metabolism [PATH:ko00640]	K01895	ACSS, acs; acetyl-CoA synthetase [EC:6.2.1.1]	contig-90_22090_1	6.7555	0.00989268	1.12091	0	1736528
A09100 Metabolism	09102 Energy metabolism	00680 Methane metabolism [PATH:ko00680]	K01895	ACSS, acs; acetyl-CoA synthetase [EC:6.2.1.1]	contig-90_22090_1	6.7555	0.00989268	1.12091	0	1736528
A09100 Metabolism	09102 Energy metabolism	00720 Carbon fixation pathways in prokaryotes [PATH:ko00720]	K01895	ACSS, acs; acetyl-CoA synthetase [EC:6.2.1.1]	contig-90_22090_1	6.7555	0.00989268	1.12091	0	1736528
A09100 Metabolism	09101 Carbohydrate metabolism	00010 Glycolysis / Gluconeogenesis [PATH:ko00010]	K01895	ACSS, acs; acetyl-CoA synthetase [EC:6.2.1.1]	contig-90_23126_1	0.43034	3.95306	0.0906664	3.91322	147645
A09100 Metabolism	09101 Carbohydrate metabolism	00620 Pyruvate metabolism [PATH:ko00620]	K01895	ACSS, acs; acetyl-CoA synthetase [EC:6.2.1.1]	contig-90_23126_1	0.43034	3.95306	0.0906664	3.91322	147645
A09100 Metabolism	09101 Carbohydrate metabolism	00630 Glyoxylate and dicarboxylate metabolism [PATH:ko00630]	K01895	ACSS, acs; acetyl-CoA synthetase [EC:6.2.1.1]	contig-90_23126_1	0.43034	3.95306	0.0906664	3.91322	147645
A09100 Metabolism	09101 Carbohydrate metabolism	00640 Propanoate metabolism [PATH:ko00640]	K01895	ACSS, acs; acetyl-CoA synthetase [EC:6.2.1.1]	contig-90_23126_1	0.43034	3.95306	0.0906664	3.91322	147645
A09100 Metabolism	09102 Energy metabolism	00680 Methane metabolism [PATH:ko00680]	K01895	ACSS, acs; acetyl-CoA synthetase [EC:6.2.1.1]	contig-90_23126_1	0.43034	3.95306	0.0906664	3.91322	147645
A09100 Metabolism	09102 Energy metabolism	00720 Carbon fixation pathways in prokaryotes [PATH:ko00720]	K01895	ACSS, acs; acetyl-CoA synthetase [EC:6.2.1.1]	contig-90_23126_1	0.43034	3.95306	0.0906664	3.91322	147645
A09100 Metabolism	09101 Carbohydrate metabolism	00010 Glycolysis / Gluconeogenesis [PATH:ko00010]	K01895	ACSS, acs; acetyl-CoA synthetase [EC:6.2.1.1]	contig-90_23500_1	4.86648	0	0.179592	0	85030
A09100 Metabolism	09101 Carbohydrate metabolism	00620 Pyruvate metabolism [PATH:ko00620]	K01895	ACSS, acs; acetyl-CoA synthetase [EC:6.2.1.1]	contig-90_23500_1	4.86648	0	0.179592	0	85030
A09100 Metabolism	09101 Carbohydrate metabolism	00630 Glyoxylate and dicarboxylate metabolism [PATH:ko00630]	K01895	ACSS, acs; acetyl-CoA synthetase [EC:6.2.1.1]	contig-90_23500_1	4.86648	0	0.179592	0	85030
A09100 Metabolism	09101 Carbohydrate metabolism	00640 Propanoate metabolism [PATH:ko00640]	K01895	ACSS, acs; acetyl-CoA synthetase [EC:6.2.1.1]	contig-90_23500_1	4.86648	0	0.179592	0	85030
A09100 Metabolism	09102 Energy metabolism	00680 Methane metabolism [PATH:ko00680]	K01895	ACSS, acs; acetyl-CoA synthetase [EC:6.2.1.1]	contig-90_23500_1	4.86648	0	0.179592	0	85030
A09100 Metabolism	09102 Energy metabolism	00720 Carbon fixation pathways in prokaryotes [PATH:ko00720]	K01895	ACSS, acs; acetyl-CoA synthetase [EC:6.2.1.1]	contig-90_23500_1	4.86648	0	0.179592	0	85030
A09100 Metabolism	09101 Carbohydrate metabolism	00010 Glycolysis / Gluconeogenesis [PATH:ko00010]	K01895	ACSS, acs; acetyl-CoA synthetase [EC:6.2.1.1]	contig-90_23731_1	0	3.95629	0	0	1192054
A09100 Metabolism	09101 Carbohydrate metabolism	00620 Pyruvate metabolism [PATH:ko00620]	K01895	ACSS, acs; acetyl-CoA synthetase [EC:6.2.1.1]	contig-90_23731_1	0	3.95629	0	0	1192054
A09100 Metabolism	09101 Carbohydrate metabolism	00630 Glyoxylate and dicarboxylate metabolism [PATH:ko00630]	K01895	ACSS, acs; acetyl-CoA synthetase [EC:6.2.1.1]	contig-90_23731_1	0	3.95629	0	0	1192054
A09100 Metabolism	09101 Carbohydrate metabolism	00640 Propanoate metabolism [PATH:ko00640]	K01895	ACSS, acs; acetyl-CoA synthetase [EC:6.2.1.1]	contig-90_23731_1	0	3.95629	0	0	1192054
A09100 Metabolism	09102 Energy metabolism	00680 Methane metabolism [PATH:ko00680]	K01895	ACSS, acs; acetyl-CoA synthetase [EC:6.2.1.1]	contig-90_23731_1	0	3.95629	0	0	1192054
A09100 Metabolism	09102 Energy metabolism	00720 Carbon fixation pathways in prokaryotes [PATH:ko00720]	K01895	ACSS, acs; acetyl-CoA synthetase [EC:6.2.1.1]	contig-90_23731_1	0	3.95629	0	0	1192054
A09100 Metabolism	09101 Carbohydrate metabolism	00010 Glycolysis / Gluconeogenesis [PATH:ko00010]	K01895	ACSS, acs; acetyl-CoA synthetase [EC:6.2.1.1]	contig-90_24784_1	4.27778	0	0.373511	0	1504322
A09100 Metabolism	09101 Carbohydrate metabolism	00620 Pyruvate metabolism [PATH:ko00620]	K01895	ACSS, acs; acetyl-CoA synthetase [EC:6.2.1.1]	contig-90_24784_1	4.27778	0	0.373511	0	1504322
A09100 Metabolism	09101 Carbohydrate metabolism	00630 Glyoxylate and dicarboxylate metabolism [PATH:ko00630]	K01895	ACSS, acs; acetyl-CoA synthetase [EC:6.2.1.1]	contig-90_24784_1	4.27778	0	0.373511	0	1504322
A09100 Metabolism	09101 Carbohydrate metabolism	00640 Propanoate metabolism [PATH:ko00640]	K01895	ACSS, acs; acetyl-CoA synthetase [EC:6.2.1.1]	contig-90_24784_1	4.27778	0	0.373511	0	1504322
A09100 Metabolism	09102 Energy metabolism	00680 Methane metabolism [PATH:ko00680]	K01895	ACSS, acs; acetyl-CoA synthetase [EC:6.2.1.1]	contig-90_24784_1	4.27778	0	0.373511	0	1504322
A09100 Metabolism	09102 Energy metabolism	00720 Carbon fixation pathways in prokaryotes [PATH:ko00720]	K01895	ACSS, acs; acetyl-CoA synthetase [EC:6.2.1.1]	contig-90_24784_1	4.27778	0	0.373511	0	1504322
A09100 Metabolism	09101 Carbohydrate metabolism	00010 Glycolysis / Gluconeogenesis [PATH:ko00010]	K01895	ACSS, acs; acetyl-CoA synthetase [EC:6.2.1.1]	contig-90_25828_1	9.3895	0.0483247	0.0402116	0	110934
A09100 Metabolism	09101 Carbohydrate metabolism	00620 Pyruvate metabolism [PATH:ko00620]	K01895	ACSS, acs; acetyl-CoA synthetase [EC:6.2.1.1]	contig-90_25828_1	9.3895	0.0483247	0.0402116	0	110934
A09100 Metabolism	09101 Carbohydrate metabolism	00630 Glyoxylate and dicarboxylate metabolism [PATH:ko00630]	K01895	ACSS, acs; acetyl-CoA synthetase [EC:6.2.1.1]	contig-90_25828_1	9.3895	0.0483247	0.0402116	0	110934
A09100 Metabolism	09101 Carbohydrate metabolism	00640 Propanoate metabolism [PATH:ko00640]	K01895	ACSS, acs; acetyl-CoA synthetase [EC:6.2.1.1]	contig-90_25828_1	9.3895	0.0483247	0.0402116	0	110934
A09100 Metabolism	09102 Energy metabolism	00680 Methane metabolism [PATH:ko00680]	K01895	ACSS, acs; acetyl-CoA synthetase [EC:6.2.1.1]	contig-90_25828_1	9.3895	0.0483247	0.0402116	0	110934
A09100 Metabolism	09102 Energy metabolism	00720 Carbon fixation pathways in prokaryotes [PATH:ko00720]	K01895	ACSS, acs; acetyl-CoA synthetase [EC:6.2.1.1]	contig-90_25828_1	9.3895	0.0483247	0.0402116	0	110934
A09100 Metabolism	09101 Carbohydrate metabolism	00010 Glycolysis / Gluconeogenesis [PATH:ko00010]	K01895	ACSS, acs; acetyl-CoA synthetase [EC:6.2.1.1]	contig-90_26163_1	0	0	0.108016	0.138738	2
A09100 Metabolism	09101 Carbohydrate metabolism	00620 Pyruvate metabolism [PATH:ko00620]	K01895	ACSS, acs; acetyl-CoA synthetase [EC:6.2.1.1]	contig-90_26163_1	0	0	0.108016	0.138738	2
A09100 Metabolism	09101 Carbohydrate metabolism	00630 Glyoxylate and dicarboxylate metabolism [PATH:ko00630]	K01895	ACSS, acs; acetyl-CoA synthetase [EC:6.2.1.1]	contig-90_26163_1	0	0	0.108016	0.138738	2
A09100 Metabolism	09101 Carbohydrate metabolism	00640 Propanoate metabolism [PATH:ko00640]	K01895	ACSS, acs; acetyl-CoA synthetase [EC:6.2.1.1]	contig-90_26163_1	0	0	0.108016	0.138738	2
A09100 Metabolism	09102 Energy metabolism	00680 Methane metabolism [PATH:ko00680]	K01895	ACSS, acs; acetyl-CoA synthetase [EC:6.2.1.1]	contig-90_26163_1	0	0	0.108016	0.138738	2
A09100 Metabolism	09102 Energy metabolism	00720 Carbon fixation pathways in prokaryotes [PATH:ko00720]	K01895	ACSS, acs; acetyl-CoA synthetase [EC:6.2.1.1]	contig-90_26163_1	0	0	0.108016	0.138738	2
A09100 Metabolism	09101 Carbohydrate metabolism	00010 Glycolysis / Gluconeogenesis [PATH:ko00010]	K01895	ACSS, acs; acetyl-CoA synthetase [EC:6.2.1.1]	contig-90_26451_1	0.322038	0.11203	0.0337467	0.0331803	356
A09100 Metabolism	09101 Carbohydrate metabolism	00620 Pyruvate metabolism [PATH:ko00620]	K01895	ACSS, acs; acetyl-CoA synthetase [EC:6.2.1.1]	contig-90_26451_1	0.322038	0.11203	0.0337467	0.0331803	356
A09100 Metabolism	09101 Carbohydrate metabolism	00630 Glyoxylate and dicarboxylate metabolism [PATH:ko00630]	K01895	ACSS, acs; acetyl-CoA synthetase [EC:6.2.1.1]	contig-90_26451_1	0.322038	0.11203	0.0337467	0.0331803	356
A09100 Metabolism	09101 Carbohydrate metabolism	00640 Propanoate metabolism [PATH:ko00640]	K01895	ACSS, acs; acetyl-CoA synthetase [EC:6.2.1.1]	contig-90_26451_1	0.322038	0.11203	0.0337467	0.0331803	356
A09100 Metabolism	09102 Energy metabolism	00680 Methane metabolism [PATH:ko00680]	K01895	ACSS, acs; acetyl-CoA synthetase [EC:6.2.1.1]	contig-90_26451_1	0.322038	0.11203	0.0337467	0.0331803	356
A09100 Metabolism	09102 Energy metabolism	00720 Carbon fixation pathways in prokaryotes [PATH:ko00720]	K01895	ACSS, acs; acetyl-CoA synthetase [EC:6.2.1.1]	contig-90_26451_1	0.322038	0.11203	0.0337467	0.0331803	356
A09100 Metabolism	09101 Carbohydrate metabolism	00010 Glycolysis / Gluconeogenesis [PATH:ko00010]	K01895	ACSS, acs; acetyl-CoA synthetase [EC:6.2.1.1]	contig-90_26478_1	2.19742	0.0239668	1.2499	0	31957
A09100 Metabolism	09101 Carbohydrate metabolism	00620 Pyruvate metabolism [PATH:ko00620]	K01895	ACSS, acs; acetyl-CoA synthetase [EC:6.2.1.1]	contig-90_26478_1	2.19742	0.0239668	1.2499	0	31957
A09100 Metabolism	09101 Carbohydrate metabolism	00630 Glyoxylate and dicarboxylate metabolism [PATH:ko00630]	K01895	ACSS, acs; acetyl-CoA synthetase [EC:6.2.1.1]	contig-90_26478_1	2.19742	0.0239668	1.2499	0	31957
A09100 Metabolism	09101 Carbohydrate metabolism	00640 Propanoate metabolism [PATH:ko00640]	K01895	ACSS, acs; acetyl-CoA synthetase [EC:6.2.1.1]	contig-90_26478_1	2.19742	0.0239668	1.2499	0	31957
A09100 Metabolism	09102 Energy metabolism	00680 Methane metabolism [PATH:ko00680]	K01895	ACSS, acs; acetyl-CoA synthetase [EC:6.2.1.1]	contig-90_26478_1	2.19742	0.0239668	1.2499	0	31957
A09100 Metabolism	09102 Energy metabolism	00720 Carbon fixation pathways in prokaryotes [PATH:ko00720]	K01895	ACSS, acs; acetyl-CoA synthetase [EC:6.2.1.1]	contig-90_26478_1	2.19742	0.0239668	1.2499	0	31957
A09100 Metabolism	09101 Carbohydrate metabolism	00010 Glycolysis / Gluconeogenesis [PATH:ko00010]	K01895	ACSS, acs; acetyl-CoA synthetase [EC:6.2.1.1]	contig-90_26593_1	2.6464	1.14457	0	12.2966	1279
A09100 Metabolism	09101 Carbohydrate metabolism	00620 Pyruvate metabolism [PATH:ko00620]	K01895	ACSS, acs; acetyl-CoA synthetase [EC:6.2.1.1]	contig-90_26593_1	2.6464	1.14457	0	12.2966	1279
A09100 Metabolism	09101 Carbohydrate metabolism	00630 Glyoxylate and dicarboxylate metabolism [PATH:ko00630]	K01895	ACSS, acs; acetyl-CoA synthetase [EC:6.2.1.1]	contig-90_26593_1	2.6464	1.14457	0	12.2966	1279
A09100 Metabolism	09101 Carbohydrate metabolism	00640 Propanoate metabolism [PATH:ko00640]	K01895	ACSS, acs; acetyl-CoA synthetase [EC:6.2.1.1]	contig-90_26593_1	2.6464	1.14457	0	12.2966	1279
A09100 Metabolism	09102 Energy metabolism	00680 Methane metabolism [PATH:ko00680]	K01895	ACSS, acs; acetyl-CoA synthetase [EC:6.2.1.1]	contig-90_26593_1	2.6464	1.14457	0	12.2966	1279
A09100 Metabolism	09102 Energy metabolism	00720 Carbon fixation pathways in prokaryotes [PATH:ko00720]	K01895	ACSS, acs; acetyl-CoA synthetase [EC:6.2.1.1]	contig-90_26593_1	2.6464	1.14457	0	12.2966	1279
A09100 Metabolism	09101 Carbohydrate metabolism	00010 Glycolysis / Gluconeogenesis [PATH:ko00010]	K01895	ACSS, acs; acetyl-CoA synthetase [EC:6.2.1.1]	contig-90_26862_2	6.10665	0.244928	0	0.288219	31957
A09100 Metabolism	09101 Carbohydrate metabolism	00620 Pyruvate metabolism [PATH:ko00620]	K01895	ACSS, acs; acetyl-CoA synthetase [EC:6.2.1.1]	contig-90_26862_2	6.10665	0.244928	0	0.288219	31957
A09100 Metabolism	09101 Carbohydrate metabolism	00630 Glyoxylate and dicarboxylate metabolism [PATH:ko00630]	K01895	ACSS, acs; acetyl-CoA synthetase [EC:6.2.1.1]	contig-90_26862_2	6.10665	0.244928	0	0.288219	31957
A09100 Metabolism	09101 Carbohydrate metabolism	00640 Propanoate metabolism [PATH:ko00640]	K01895	ACSS, acs; acetyl-CoA synthetase [EC:6.2.1.1]	contig-90_26862_2	6.10665	0.244928	0	0.288219	31957
A09100 Metabolism	09102 Energy metabolism	00680 Methane metabolism [PATH:ko00680]	K01895	ACSS, acs; acetyl-CoA synthetase [EC:6.2.1.1]	contig-90_26862_2	6.10665	0.244928	0	0.288219	31957
A09100 Metabolism	09102 Energy metabolism	00720 Carbon fixation pathways in prokaryotes [PATH:ko00720]	K01895	ACSS, acs; acetyl-CoA synthetase [EC:6.2.1.1]	contig-90_26862_2	6.10665	0.244928	0	0.288219	31957
A09100 Metabolism	09101 Carbohydrate metabolism	00010 Glycolysis / Gluconeogenesis [PATH:ko00010]	K01895	ACSS, acs; acetyl-CoA synthetase [EC:6.2.1.1]	contig-90_27229_1	0.381313	0	0	7.27992	339
A09100 Metabolism	09101 Carbohydrate metabolism	00620 Pyruvate metabolism [PATH:ko00620]	K01895	ACSS, acs; acetyl-CoA synthetase [EC:6.2.1.1]	contig-90_27229_1	0.381313	0	0	7.27992	339
A09100 Metabolism	09101 Carbohydrate metabolism	00630 Glyoxylate and dicarboxylate metabolism [PATH:ko00630]	K01895	ACSS, acs; acetyl-CoA synthetase [EC:6.2.1.1]	contig-90_27229_1	0.381313	0	0	7.27992	339
A09100 Metabolism	09101 Carbohydrate metabolism	00640 Propanoate metabolism [PATH:ko00640]	K01895	ACSS, acs; acetyl-CoA synthetase [EC:6.2.1.1]	contig-90_27229_1	0.381313	0	0	7.27992	339
A09100 Metabolism	09102 Energy metabolism	00680 Methane metabolism [PATH:ko00680]	K01895	ACSS, acs; acetyl-CoA synthetase [EC:6.2.1.1]	contig-90_27229_1	0.381313	0	0	7.27992	339
A09100 Metabolism	09102 Energy metabolism	00720 Carbon fixation pathways in prokaryotes [PATH:ko00720]	K01895	ACSS, acs; acetyl-CoA synthetase [EC:6.2.1.1]	contig-90_27229_1	0.381313	0	0	7.27992	339
A09100 Metabolism	09101 Carbohydrate metabolism	00010 Glycolysis / Gluconeogenesis [PATH:ko00010]	K01895	ACSS, acs; acetyl-CoA synthetase [EC:6.2.1.1]	contig-90_28224_1	15.3975	33.6981	1.03104	35.1328	31957
A09100 Metabolism	09101 Carbohydrate metabolism	00620 Pyruvate metabolism [PATH:ko00620]	K01895	ACSS, acs; acetyl-CoA synthetase [EC:6.2.1.1]	contig-90_28224_1	15.3975	33.6981	1.03104	35.1328	31957
A09100 Metabolism	09101 Carbohydrate metabolism	00630 Glyoxylate and dicarboxylate metabolism [PATH:ko00630]	K01895	ACSS, acs; acetyl-CoA synthetase [EC:6.2.1.1]	contig-90_28224_1	15.3975	33.6981	1.03104	35.1328	31957
A09100 Metabolism	09101 Carbohydrate metabolism	00640 Propanoate metabolism [PATH:ko00640]	K01895	ACSS, acs; acetyl-CoA synthetase [EC:6.2.1.1]	contig-90_28224_1	15.3975	33.6981	1.03104	35.1328	31957
A09100 Metabolism	09102 Energy metabolism	00680 Methane metabolism [PATH:ko00680]	K01895	ACSS, acs; acetyl-CoA synthetase [EC:6.2.1.1]	contig-90_28224_1	15.3975	33.6981	1.03104	35.1328	31957
A09100 Metabolism	09102 Energy metabolism	00720 Carbon fixation pathways in prokaryotes [PATH:ko00720]	K01895	ACSS, acs; acetyl-CoA synthetase [EC:6.2.1.1]	contig-90_28224_1	15.3975	33.6981	1.03104	35.1328	31957
A09100 Metabolism	09101 Carbohydrate metabolism	00010 Glycolysis / Gluconeogenesis [PATH:ko00010]	K01895	ACSS, acs; acetyl-CoA synthetase [EC:6.2.1.1]	contig-90_28682_1	5.23012	0	0.0431277	0	1736528
A09100 Metabolism	09101 Carbohydrate metabolism	00620 Pyruvate metabolism [PATH:ko00620]	K01895	ACSS, acs; acetyl-CoA synthetase [EC:6.2.1.1]	contig-90_28682_1	5.23012	0	0.0431277	0	1736528
A09100 Metabolism	09101 Carbohydrate metabolism	00630 Glyoxylate and dicarboxylate metabolism [PATH:ko00630]	K01895	ACSS, acs; acetyl-CoA synthetase [EC:6.2.1.1]	contig-90_28682_1	5.23012	0	0.0431277	0	1736528
A09100 Metabolism	09101 Carbohydrate metabolism	00640 Propanoate metabolism [PATH:ko00640]	K01895	ACSS, acs; acetyl-CoA synthetase [EC:6.2.1.1]	contig-90_28682_1	5.23012	0	0.0431277	0	1736528
A09100 Metabolism	09102 Energy metabolism	00680 Methane metabolism [PATH:ko00680]	K01895	ACSS, acs; acetyl-CoA synthetase [EC:6.2.1.1]	contig-90_28682_1	5.23012	0	0.0431277	0	1736528
A09100 Metabolism	09102 Energy metabolism	00720 Carbon fixation pathways in prokaryotes [PATH:ko00720]	K01895	ACSS, acs; acetyl-CoA synthetase [EC:6.2.1.1]	contig-90_28682_1	5.23012	0	0.0431277	0	1736528
A09100 Metabolism	09101 Carbohydrate metabolism	00010 Glycolysis / Gluconeogenesis [PATH:ko00010]	K01895	ACSS, acs; acetyl-CoA synthetase [EC:6.2.1.1]	contig-90_33891_1	0.100071	0.105599	0	0	121290
A09100 Metabolism	09101 Carbohydrate metabolism	00620 Pyruvate metabolism [PATH:ko00620]	K01895	ACSS, acs; acetyl-CoA synthetase [EC:6.2.1.1]	contig-90_33891_1	0.100071	0.105599	0	0	121290
A09100 Metabolism	09101 Carbohydrate metabolism	00630 Glyoxylate and dicarboxylate metabolism [PATH:ko00630]	K01895	ACSS, acs; acetyl-CoA synthetase [EC:6.2.1.1]	contig-90_33891_1	0.100071	0.105599	0	0	121290
A09100 Metabolism	09101 Carbohydrate metabolism	00640 Propanoate metabolism [PATH:ko00640]	K01895	ACSS, acs; acetyl-CoA synthetase [EC:6.2.1.1]	contig-90_33891_1	0.100071	0.105599	0	0	121290
A09100 Metabolism	09102 Energy metabolism	00680 Methane metabolism [PATH:ko00680]	K01895	ACSS, acs; acetyl-CoA synthetase [EC:6.2.1.1]	contig-90_33891_1	0.100071	0.105599	0	0	121290
A09100 Metabolism	09102 Energy metabolism	00720 Carbon fixation pathways in prokaryotes [PATH:ko00720]	K01895	ACSS, acs; acetyl-CoA synthetase [EC:6.2.1.1]	contig-90_33891_1	0.100071	0.105599	0	0	121290
A09100 Metabolism	09101 Carbohydrate metabolism	00010 Glycolysis / Gluconeogenesis [PATH:ko00010]	K01895	ACSS, acs; acetyl-CoA synthetase [EC:6.2.1.1]	contig-90_34607_2	2.30998	0	2.42872	0	670052
A09100 Metabolism	09101 Carbohydrate metabolism	00620 Pyruvate metabolism [PATH:ko00620]	K01895	ACSS, acs; acetyl-CoA synthetase [EC:6.2.1.1]	contig-90_34607_2	2.30998	0	2.42872	0	670052
A09100 Metabolism	09101 Carbohydrate metabolism	00630 Glyoxylate and dicarboxylate metabolism [PATH:ko00630]	K01895	ACSS, acs; acetyl-CoA synthetase [EC:6.2.1.1]	contig-90_34607_2	2.30998	0	2.42872	0	670052
A09100 Metabolism	09101 Carbohydrate metabolism	00640 Propanoate metabolism [PATH:ko00640]	K01895	ACSS, acs; acetyl-CoA synthetase [EC:6.2.1.1]	contig-90_34607_2	2.30998	0	2.42872	0	670052
A09100 Metabolism	09102 Energy metabolism	00680 Methane metabolism [PATH:ko00680]	K01895	ACSS, acs; acetyl-CoA synthetase [EC:6.2.1.1]	contig-90_34607_2	2.30998	0	2.42872	0	670052
A09100 Metabolism	09102 Energy metabolism	00720 Carbon fixation pathways in prokaryotes [PATH:ko00720]	K01895	ACSS, acs; acetyl-CoA synthetase [EC:6.2.1.1]	contig-90_34607_2	2.30998	0	2.42872	0	670052
A09100 Metabolism	09101 Carbohydrate metabolism	00010 Glycolysis / Gluconeogenesis [PATH:ko00010]	K01895	ACSS, acs; acetyl-CoA synthetase [EC:6.2.1.1]	contig-90_36132_1	0	6.16748	0	0	500153
A09100 Metabolism	09101 Carbohydrate metabolism	00620 Pyruvate metabolism [PATH:ko00620]	K01895	ACSS, acs; acetyl-CoA synthetase [EC:6.2.1.1]	contig-90_36132_1	0	6.16748	0	0	500153
A09100 Metabolism	09101 Carbohydrate metabolism	00630 Glyoxylate and dicarboxylate metabolism [PATH:ko00630]	K01895	ACSS, acs; acetyl-CoA synthetase [EC:6.2.1.1]	contig-90_36132_1	0	6.16748	0	0	500153
A09100 Metabolism	09101 Carbohydrate metabolism	00640 Propanoate metabolism [PATH:ko00640]	K01895	ACSS, acs; acetyl-CoA synthetase [EC:6.2.1.1]	contig-90_36132_1	0	6.16748	0	0	500153
A09100 Metabolism	09102 Energy metabolism	00680 Methane metabolism [PATH:ko00680]	K01895	ACSS, acs; acetyl-CoA synthetase [EC:6.2.1.1]	contig-90_36132_1	0	6.16748	0	0	500153
A09100 Metabolism	09102 Energy metabolism	00720 Carbon fixation pathways in prokaryotes [PATH:ko00720]	K01895	ACSS, acs; acetyl-CoA synthetase [EC:6.2.1.1]	contig-90_36132_1	0	6.16748	0	0	500153
A09100 Metabolism	09101 Carbohydrate metabolism	00010 Glycolysis / Gluconeogenesis [PATH:ko00010]	K01895	ACSS, acs; acetyl-CoA synthetase [EC:6.2.1.1]	contig-90_36696_1	5.67743	0	1.17334	0	144185
A09100 Metabolism	09101 Carbohydrate metabolism	00620 Pyruvate metabolism [PATH:ko00620]	K01895	ACSS, acs; acetyl-CoA synthetase [EC:6.2.1.1]	contig-90_36696_1	5.67743	0	1.17334	0	144185
A09100 Metabolism	09101 Carbohydrate metabolism	00630 Glyoxylate and dicarboxylate metabolism [PATH:ko00630]	K01895	ACSS, acs; acetyl-CoA synthetase [EC:6.2.1.1]	contig-90_36696_1	5.67743	0	1.17334	0	144185
A09100 Metabolism	09101 Carbohydrate metabolism	00640 Propanoate metabolism [PATH:ko00640]	K01895	ACSS, acs; acetyl-CoA synthetase [EC:6.2.1.1]	contig-90_36696_1	5.67743	0	1.17334	0	144185
A09100 Metabolism	09102 Energy metabolism	00680 Methane metabolism [PATH:ko00680]	K01895	ACSS, acs; acetyl-CoA synthetase [EC:6.2.1.1]	contig-90_36696_1	5.67743	0	1.17334	0	144185
A09100 Metabolism	09102 Energy metabolism	00720 Carbon fixation pathways in prokaryotes [PATH:ko00720]	K01895	ACSS, acs; acetyl-CoA synthetase [EC:6.2.1.1]	contig-90_36696_1	5.67743	0	1.17334	0	144185
A09100 Metabolism	09101 Carbohydrate metabolism	00010 Glycolysis / Gluconeogenesis [PATH:ko00010]	K01895	ACSS, acs; acetyl-CoA synthetase [EC:6.2.1.1]	contig-90_37085_1	0	7.27082	0	0	265
A09100 Metabolism	09101 Carbohydrate metabolism	00620 Pyruvate metabolism [PATH:ko00620]	K01895	ACSS, acs; acetyl-CoA synthetase [EC:6.2.1.1]	contig-90_37085_1	0	7.27082	0	0	265
A09100 Metabolism	09101 Carbohydrate metabolism	00630 Glyoxylate and dicarboxylate metabolism [PATH:ko00630]	K01895	ACSS, acs; acetyl-CoA synthetase [EC:6.2.1.1]	contig-90_37085_1	0	7.27082	0	0	265
A09100 Metabolism	09101 Carbohydrate metabolism	00640 Propanoate metabolism [PATH:ko00640]	K01895	ACSS, acs; acetyl-CoA synthetase [EC:6.2.1.1]	contig-90_37085_1	0	7.27082	0	0	265
A09100 Metabolism	09102 Energy metabolism	00680 Methane metabolism [PATH:ko00680]	K01895	ACSS, acs; acetyl-CoA synthetase [EC:6.2.1.1]	contig-90_37085_1	0	7.27082	0	0	265
A09100 Metabolism	09102 Energy metabolism	00720 Carbon fixation pathways in prokaryotes [PATH:ko00720]	K01895	ACSS, acs; acetyl-CoA synthetase [EC:6.2.1.1]	contig-90_37085_1	0	7.27082	0	0	265
A09100 Metabolism	09101 Carbohydrate metabolism	00010 Glycolysis / Gluconeogenesis [PATH:ko00010]	K01895	ACSS, acs; acetyl-CoA synthetase [EC:6.2.1.1]	contig-90_38072_1	1.88222	0	0	0	1279
A09100 Metabolism	09101 Carbohydrate metabolism	00620 Pyruvate metabolism [PATH:ko00620]	K01895	ACSS, acs; acetyl-CoA synthetase [EC:6.2.1.1]	contig-90_38072_1	1.88222	0	0	0	1279
A09100 Metabolism	09101 Carbohydrate metabolism	00630 Glyoxylate and dicarboxylate metabolism [PATH:ko00630]	K01895	ACSS, acs; acetyl-CoA synthetase [EC:6.2.1.1]	contig-90_38072_1	1.88222	0	0	0	1279
A09100 Metabolism	09101 Carbohydrate metabolism	00640 Propanoate metabolism [PATH:ko00640]	K01895	ACSS, acs; acetyl-CoA synthetase [EC:6.2.1.1]	contig-90_38072_1	1.88222	0	0	0	1279
A09100 Metabolism	09102 Energy metabolism	00680 Methane metabolism [PATH:ko00680]	K01895	ACSS, acs; acetyl-CoA synthetase [EC:6.2.1.1]	contig-90_38072_1	1.88222	0	0	0	1279
A09100 Metabolism	09102 Energy metabolism	00720 Carbon fixation pathways in prokaryotes [PATH:ko00720]	K01895	ACSS, acs; acetyl-CoA synthetase [EC:6.2.1.1]	contig-90_38072_1	1.88222	0	0	0	1279
A09100 Metabolism	09101 Carbohydrate metabolism	00010 Glycolysis / Gluconeogenesis [PATH:ko00010]	K01895	ACSS, acs; acetyl-CoA synthetase [EC:6.2.1.1]	contig-90_38667_1	24.8913	21.9858	3.43532	30.0128	31957
A09100 Metabolism	09101 Carbohydrate metabolism	00620 Pyruvate metabolism [PATH:ko00620]	K01895	ACSS, acs; acetyl-CoA synthetase [EC:6.2.1.1]	contig-90_38667_1	24.8913	21.9858	3.43532	30.0128	31957
A09100 Metabolism	09101 Carbohydrate metabolism	00630 Glyoxylate and dicarboxylate metabolism [PATH:ko00630]	K01895	ACSS, acs; acetyl-CoA synthetase [EC:6.2.1.1]	contig-90_38667_1	24.8913	21.9858	3.43532	30.0128	31957
A09100 Metabolism	09101 Carbohydrate metabolism	00640 Propanoate metabolism [PATH:ko00640]	K01895	ACSS, acs; acetyl-CoA synthetase [EC:6.2.1.1]	contig-90_38667_1	24.8913	21.9858	3.43532	30.0128	31957
A09100 Metabolism	09102 Energy metabolism	00680 Methane metabolism [PATH:ko00680]	K01895	ACSS, acs; acetyl-CoA synthetase [EC:6.2.1.1]	contig-90_38667_1	24.8913	21.9858	3.43532	30.0128	31957
A09100 Metabolism	09102 Energy metabolism	00720 Carbon fixation pathways in prokaryotes [PATH:ko00720]	K01895	ACSS, acs; acetyl-CoA synthetase [EC:6.2.1.1]	contig-90_38667_1	24.8913	21.9858	3.43532	30.0128	31957
A09100 Metabolism	09101 Carbohydrate metabolism	00010 Glycolysis / Gluconeogenesis [PATH:ko00010]	K01895	ACSS, acs; acetyl-CoA synthetase [EC:6.2.1.1]	contig-90_40297_1	0.212122	0.0180273	0.215592	0.0719338	1111106
A09100 Metabolism	09101 Carbohydrate metabolism	00620 Pyruvate metabolism [PATH:ko00620]	K01895	ACSS, acs; acetyl-CoA synthetase [EC:6.2.1.1]	contig-90_40297_1	0.212122	0.0180273	0.215592	0.0719338	1111106
A09100 Metabolism	09101 Carbohydrate metabolism	00630 Glyoxylate and dicarboxylate metabolism [PATH:ko00630]	K01895	ACSS, acs; acetyl-CoA synthetase [EC:6.2.1.1]	contig-90_40297_1	0.212122	0.0180273	0.215592	0.0719338	1111106
A09100 Metabolism	09101 Carbohydrate metabolism	00640 Propanoate metabolism [PATH:ko00640]	K01895	ACSS, acs; acetyl-CoA synthetase [EC:6.2.1.1]	contig-90_40297_1	0.212122	0.0180273	0.215592	0.0719338	1111106
A09100 Metabolism	09102 Energy metabolism	00680 Methane metabolism [PATH:ko00680]	K01895	ACSS, acs; acetyl-CoA synthetase [EC:6.2.1.1]	contig-90_40297_1	0.212122	0.0180273	0.215592	0.0719338	1111106
A09100 Metabolism	09102 Energy metabolism	00720 Carbon fixation pathways in prokaryotes [PATH:ko00720]	K01895	ACSS, acs; acetyl-CoA synthetase [EC:6.2.1.1]	contig-90_40297_1	0.212122	0.0180273	0.215592	0.0719338	1111106
A09100 Metabolism	09101 Carbohydrate metabolism	00010 Glycolysis / Gluconeogenesis [PATH:ko00010]	K01895	ACSS, acs; acetyl-CoA synthetase [EC:6.2.1.1]	contig-90_41075_1	1.65074	1.16368	0.061184	0.331123	270
A09100 Metabolism	09101 Carbohydrate metabolism	00620 Pyruvate metabolism [PATH:ko00620]	K01895	ACSS, acs; acetyl-CoA synthetase [EC:6.2.1.1]	contig-90_41075_1	1.65074	1.16368	0.061184	0.331123	270
A09100 Metabolism	09101 Carbohydrate metabolism	00630 Glyoxylate and dicarboxylate metabolism [PATH:ko00630]	K01895	ACSS, acs; acetyl-CoA synthetase [EC:6.2.1.1]	contig-90_41075_1	1.65074	1.16368	0.061184	0.331123	270
A09100 Metabolism	09101 Carbohydrate metabolism	00640 Propanoate metabolism [PATH:ko00640]	K01895	ACSS, acs; acetyl-CoA synthetase [EC:6.2.1.1]	contig-90_41075_1	1.65074	1.16368	0.061184	0.331123	270
A09100 Metabolism	09102 Energy metabolism	00680 Methane metabolism [PATH:ko00680]	K01895	ACSS, acs; acetyl-CoA synthetase [EC:6.2.1.1]	contig-90_41075_1	1.65074	1.16368	0.061184	0.331123	270
A09100 Metabolism	09102 Energy metabolism	00720 Carbon fixation pathways in prokaryotes [PATH:ko00720]	K01895	ACSS, acs; acetyl-CoA synthetase [EC:6.2.1.1]	contig-90_41075_1	1.65074	1.16368	0.061184	0.331123	270
A09100 Metabolism	09101 Carbohydrate metabolism	00010 Glycolysis / Gluconeogenesis [PATH:ko00010]	K01895	ACSS, acs; acetyl-CoA synthetase [EC:6.2.1.1]	contig-90_41819_1	0	0.194911	0.118234	5.67402	1760
A09100 Metabolism	09101 Carbohydrate metabolism	00620 Pyruvate metabolism [PATH:ko00620]	K01895	ACSS, acs; acetyl-CoA synthetase [EC:6.2.1.1]	contig-90_41819_1	0	0.194911	0.118234	5.67402	1760
A09100 Metabolism	09101 Carbohydrate metabolism	00630 Glyoxylate and dicarboxylate metabolism [PATH:ko00630]	K01895	ACSS, acs; acetyl-CoA synthetase [EC:6.2.1.1]	contig-90_41819_1	0	0.194911	0.118234	5.67402	1760
A09100 Metabolism	09101 Carbohydrate metabolism	00640 Propanoate metabolism [PATH:ko00640]	K01895	ACSS, acs; acetyl-CoA synthetase [EC:6.2.1.1]	contig-90_41819_1	0	0.194911	0.118234	5.67402	1760
A09100 Metabolism	09102 Energy metabolism	00680 Methane metabolism [PATH:ko00680]	K01895	ACSS, acs; acetyl-CoA synthetase [EC:6.2.1.1]	contig-90_41819_1	0	0.194911	0.118234	5.67402	1760
A09100 Metabolism	09102 Energy metabolism	00720 Carbon fixation pathways in prokaryotes [PATH:ko00720]	K01895	ACSS, acs; acetyl-CoA synthetase [EC:6.2.1.1]	contig-90_41819_1	0	0.194911	0.118234	5.67402	1760
A09100 Metabolism	09101 Carbohydrate metabolism	00010 Glycolysis / Gluconeogenesis [PATH:ko00010]	K01895	ACSS, acs; acetyl-CoA synthetase [EC:6.2.1.1]	contig-90_42512_1	3.52428	0	0.569449	0	1760
A09100 Metabolism	09101 Carbohydrate metabolism	00620 Pyruvate metabolism [PATH:ko00620]	K01895	ACSS, acs; acetyl-CoA synthetase [EC:6.2.1.1]	contig-90_42512_1	3.52428	0	0.569449	0	1760
A09100 Metabolism	09101 Carbohydrate metabolism	00630 Glyoxylate and dicarboxylate metabolism [PATH:ko00630]	K01895	ACSS, acs; acetyl-CoA synthetase [EC:6.2.1.1]	contig-90_42512_1	3.52428	0	0.569449	0	1760
A09100 Metabolism	09101 Carbohydrate metabolism	00640 Propanoate metabolism [PATH:ko00640]	K01895	ACSS, acs; acetyl-CoA synthetase [EC:6.2.1.1]	contig-90_42512_1	3.52428	0	0.569449	0	1760
A09100 Metabolism	09102 Energy metabolism	00680 Methane metabolism [PATH:ko00680]	K01895	ACSS, acs; acetyl-CoA synthetase [EC:6.2.1.1]	contig-90_42512_1	3.52428	0	0.569449	0	1760
A09100 Metabolism	09102 Energy metabolism	00720 Carbon fixation pathways in prokaryotes [PATH:ko00720]	K01895	ACSS, acs; acetyl-CoA synthetase [EC:6.2.1.1]	contig-90_42512_1	3.52428	0	0.569449	0	1760
A09100 Metabolism	09101 Carbohydrate metabolism	00010 Glycolysis / Gluconeogenesis [PATH:ko00010]	K01895	ACSS, acs; acetyl-CoA synthetase [EC:6.2.1.1]	contig-90_43790_1	7.73825	0	0	0	1736528
A09100 Metabolism	09101 Carbohydrate metabolism	00620 Pyruvate metabolism [PATH:ko00620]	K01895	ACSS, acs; acetyl-CoA synthetase [EC:6.2.1.1]	contig-90_43790_1	7.73825	0	0	0	1736528
A09100 Metabolism	09101 Carbohydrate metabolism	00630 Glyoxylate and dicarboxylate metabolism [PATH:ko00630]	K01895	ACSS, acs; acetyl-CoA synthetase [EC:6.2.1.1]	contig-90_43790_1	7.73825	0	0	0	1736528
A09100 Metabolism	09101 Carbohydrate metabolism	00640 Propanoate metabolism [PATH:ko00640]	K01895	ACSS, acs; acetyl-CoA synthetase [EC:6.2.1.1]	contig-90_43790_1	7.73825	0	0	0	1736528
A09100 Metabolism	09102 Energy metabolism	00680 Methane metabolism [PATH:ko00680]	K01895	ACSS, acs; acetyl-CoA synthetase [EC:6.2.1.1]	contig-90_43790_1	7.73825	0	0	0	1736528
A09100 Metabolism	09102 Energy metabolism	00720 Carbon fixation pathways in prokaryotes [PATH:ko00720]	K01895	ACSS, acs; acetyl-CoA synthetase [EC:6.2.1.1]	contig-90_43790_1	7.73825	0	0	0	1736528
A09100 Metabolism	09101 Carbohydrate metabolism	00010 Glycolysis / Gluconeogenesis [PATH:ko00010]	K01895	ACSS, acs; acetyl-CoA synthetase [EC:6.2.1.1]	contig-90_45436_1	0	0	0	9.72483	203471
A09100 Metabolism	09101 Carbohydrate metabolism	00620 Pyruvate metabolism [PATH:ko00620]	K01895	ACSS, acs; acetyl-CoA synthetase [EC:6.2.1.1]	contig-90_45436_1	0	0	0	9.72483	203471
A09100 Metabolism	09101 Carbohydrate metabolism	00630 Glyoxylate and dicarboxylate metabolism [PATH:ko00630]	K01895	ACSS, acs; acetyl-CoA synthetase [EC:6.2.1.1]	contig-90_45436_1	0	0	0	9.72483	203471
A09100 Metabolism	09101 Carbohydrate metabolism	00640 Propanoate metabolism [PATH:ko00640]	K01895	ACSS, acs; acetyl-CoA synthetase [EC:6.2.1.1]	contig-90_45436_1	0	0	0	9.72483	203471
A09100 Metabolism	09102 Energy metabolism	00680 Methane metabolism [PATH:ko00680]	K01895	ACSS, acs; acetyl-CoA synthetase [EC:6.2.1.1]	contig-90_45436_1	0	0	0	9.72483	203471
A09100 Metabolism	09102 Energy metabolism	00720 Carbon fixation pathways in prokaryotes [PATH:ko00720]	K01895	ACSS, acs; acetyl-CoA synthetase [EC:6.2.1.1]	contig-90_45436_1	0	0	0	9.72483	203471
A09100 Metabolism	09101 Carbohydrate metabolism	00010 Glycolysis / Gluconeogenesis [PATH:ko00010]	K01895	ACSS, acs; acetyl-CoA synthetase [EC:6.2.1.1]	contig-90_45627_1	0	5.4097	0.116673	0	1192054
A09100 Metabolism	09101 Carbohydrate metabolism	00620 Pyruvate metabolism [PATH:ko00620]	K01895	ACSS, acs; acetyl-CoA synthetase [EC:6.2.1.1]	contig-90_45627_1	0	5.4097	0.116673	0	1192054
A09100 Metabolism	09101 Carbohydrate metabolism	00630 Glyoxylate and dicarboxylate metabolism [PATH:ko00630]	K01895	ACSS, acs; acetyl-CoA synthetase [EC:6.2.1.1]	contig-90_45627_1	0	5.4097	0.116673	0	1192054
A09100 Metabolism	09101 Carbohydrate metabolism	00640 Propanoate metabolism [PATH:ko00640]	K01895	ACSS, acs; acetyl-CoA synthetase [EC:6.2.1.1]	contig-90_45627_1	0	5.4097	0.116673	0	1192054
A09100 Metabolism	09102 Energy metabolism	00680 Methane metabolism [PATH:ko00680]	K01895	ACSS, acs; acetyl-CoA synthetase [EC:6.2.1.1]	contig-90_45627_1	0	5.4097	0.116673	0	1192054
A09100 Metabolism	09102 Energy metabolism	00720 Carbon fixation pathways in prokaryotes [PATH:ko00720]	K01895	ACSS, acs; acetyl-CoA synthetase [EC:6.2.1.1]	contig-90_45627_1	0	5.4097	0.116673	0	1192054
A09100 Metabolism	09101 Carbohydrate metabolism	00010 Glycolysis / Gluconeogenesis [PATH:ko00010]	K01895	ACSS, acs; acetyl-CoA synthetase [EC:6.2.1.1]	contig-90_50302_1	5.00377	0	0	0	1760
A09100 Metabolism	09101 Carbohydrate metabolism	00620 Pyruvate metabolism [PATH:ko00620]	K01895	ACSS, acs; acetyl-CoA synthetase [EC:6.2.1.1]	contig-90_50302_1	5.00377	0	0	0	1760
A09100 Metabolism	09101 Carbohydrate metabolism	00630 Glyoxylate and dicarboxylate metabolism [PATH:ko00630]	K01895	ACSS, acs; acetyl-CoA synthetase [EC:6.2.1.1]	contig-90_50302_1	5.00377	0	0	0	1760
A09100 Metabolism	09101 Carbohydrate metabolism	00640 Propanoate metabolism [PATH:ko00640]	K01895	ACSS, acs; acetyl-CoA synthetase [EC:6.2.1.1]	contig-90_50302_1	5.00377	0	0	0	1760
A09100 Metabolism	09102 Energy metabolism	00680 Methane metabolism [PATH:ko00680]	K01895	ACSS, acs; acetyl-CoA synthetase [EC:6.2.1.1]	contig-90_50302_1	5.00377	0	0	0	1760
A09100 Metabolism	09102 Energy metabolism	00720 Carbon fixation pathways in prokaryotes [PATH:ko00720]	K01895	ACSS, acs; acetyl-CoA synthetase [EC:6.2.1.1]	contig-90_50302_1	5.00377	0	0	0	1760
A09100 Metabolism	09101 Carbohydrate metabolism	00010 Glycolysis / Gluconeogenesis [PATH:ko00010]	K01895	ACSS, acs; acetyl-CoA synthetase [EC:6.2.1.1]	contig-90_54491_1	0	0	0	10.5196	296
A09100 Metabolism	09101 Carbohydrate metabolism	00620 Pyruvate metabolism [PATH:ko00620]	K01895	ACSS, acs; acetyl-CoA synthetase [EC:6.2.1.1]	contig-90_54491_1	0	0	0	10.5196	296
A09100 Metabolism	09101 Carbohydrate metabolism	00630 Glyoxylate and dicarboxylate metabolism [PATH:ko00630]	K01895	ACSS, acs; acetyl-CoA synthetase [EC:6.2.1.1]	contig-90_54491_1	0	0	0	10.5196	296
A09100 Metabolism	09101 Carbohydrate metabolism	00640 Propanoate metabolism [PATH:ko00640]	K01895	ACSS, acs; acetyl-CoA synthetase [EC:6.2.1.1]	contig-90_54491_1	0	0	0	10.5196	296
A09100 Metabolism	09102 Energy metabolism	00680 Methane metabolism [PATH:ko00680]	K01895	ACSS, acs; acetyl-CoA synthetase [EC:6.2.1.1]	contig-90_54491_1	0	0	0	10.5196	296
A09100 Metabolism	09102 Energy metabolism	00720 Carbon fixation pathways in prokaryotes [PATH:ko00720]	K01895	ACSS, acs; acetyl-CoA synthetase [EC:6.2.1.1]	contig-90_54491_1	0	0	0	10.5196	296
A09100 Metabolism	09101 Carbohydrate metabolism	00010 Glycolysis / Gluconeogenesis [PATH:ko00010]	K01895	ACSS, acs; acetyl-CoA synthetase [EC:6.2.1.1]	contig-90_54601_1	0	7.63408	0	0	265
A09100 Metabolism	09101 Carbohydrate metabolism	00620 Pyruvate metabolism [PATH:ko00620]	K01895	ACSS, acs; acetyl-CoA synthetase [EC:6.2.1.1]	contig-90_54601_1	0	7.63408	0	0	265
A09100 Metabolism	09101 Carbohydrate metabolism	00630 Glyoxylate and dicarboxylate metabolism [PATH:ko00630]	K01895	ACSS, acs; acetyl-CoA synthetase [EC:6.2.1.1]	contig-90_54601_1	0	7.63408	0	0	265
A09100 Metabolism	09101 Carbohydrate metabolism	00640 Propanoate metabolism [PATH:ko00640]	K01895	ACSS, acs; acetyl-CoA synthetase [EC:6.2.1.1]	contig-90_54601_1	0	7.63408	0	0	265
A09100 Metabolism	09102 Energy metabolism	00680 Methane metabolism [PATH:ko00680]	K01895	ACSS, acs; acetyl-CoA synthetase [EC:6.2.1.1]	contig-90_54601_1	0	7.63408	0	0	265
A09100 Metabolism	09102 Energy metabolism	00720 Carbon fixation pathways in prokaryotes [PATH:ko00720]	K01895	ACSS, acs; acetyl-CoA synthetase [EC:6.2.1.1]	contig-90_54601_1	0	7.63408	0	0	265
A09100 Metabolism	09101 Carbohydrate metabolism	00010 Glycolysis / Gluconeogenesis [PATH:ko00010]	K01895	ACSS, acs; acetyl-CoA synthetase [EC:6.2.1.1]	contig-90_55625_1	1.14359	0	1.00374	0	1768242
A09100 Metabolism	09101 Carbohydrate metabolism	00620 Pyruvate metabolism [PATH:ko00620]	K01895	ACSS, acs; acetyl-CoA synthetase [EC:6.2.1.1]	contig-90_55625_1	1.14359	0	1.00374	0	1768242
A09100 Metabolism	09101 Carbohydrate metabolism	00630 Glyoxylate and dicarboxylate metabolism [PATH:ko00630]	K01895	ACSS, acs; acetyl-CoA synthetase [EC:6.2.1.1]	contig-90_55625_1	1.14359	0	1.00374	0	1768242
A09100 Metabolism	09101 Carbohydrate metabolism	00640 Propanoate metabolism [PATH:ko00640]	K01895	ACSS, acs; acetyl-CoA synthetase [EC:6.2.1.1]	contig-90_55625_1	1.14359	0	1.00374	0	1768242
A09100 Metabolism	09102 Energy metabolism	00680 Methane metabolism [PATH:ko00680]	K01895	ACSS, acs; acetyl-CoA synthetase [EC:6.2.1.1]	contig-90_55625_1	1.14359	0	1.00374	0	1768242
A09100 Metabolism	09102 Energy metabolism	00720 Carbon fixation pathways in prokaryotes [PATH:ko00720]	K01895	ACSS, acs; acetyl-CoA synthetase [EC:6.2.1.1]	contig-90_55625_1	1.14359	0	1.00374	0	1768242
A09100 Metabolism	09101 Carbohydrate metabolism	00010 Glycolysis / Gluconeogenesis [PATH:ko00010]	K01895	ACSS, acs; acetyl-CoA synthetase [EC:6.2.1.1]	contig-90_55698_1	3.17757	0	0	0	28042
A09100 Metabolism	09101 Carbohydrate metabolism	00620 Pyruvate metabolism [PATH:ko00620]	K01895	ACSS, acs; acetyl-CoA synthetase [EC:6.2.1.1]	contig-90_55698_1	3.17757	0	0	0	28042
A09100 Metabolism	09101 Carbohydrate metabolism	00630 Glyoxylate and dicarboxylate metabolism [PATH:ko00630]	K01895	ACSS, acs; acetyl-CoA synthetase [EC:6.2.1.1]	contig-90_55698_1	3.17757	0	0	0	28042
A09100 Metabolism	09101 Carbohydrate metabolism	00640 Propanoate metabolism [PATH:ko00640]	K01895	ACSS, acs; acetyl-CoA synthetase [EC:6.2.1.1]	contig-90_55698_1	3.17757	0	0	0	28042
A09100 Metabolism	09102 Energy metabolism	00680 Methane metabolism [PATH:ko00680]	K01895	ACSS, acs; acetyl-CoA synthetase [EC:6.2.1.1]	contig-90_55698_1	3.17757	0	0	0	28042
A09100 Metabolism	09102 Energy metabolism	00720 Carbon fixation pathways in prokaryotes [PATH:ko00720]	K01895	ACSS, acs; acetyl-CoA synthetase [EC:6.2.1.1]	contig-90_55698_1	3.17757	0	0	0	28042
A09100 Metabolism	09101 Carbohydrate metabolism	00010 Glycolysis / Gluconeogenesis [PATH:ko00010]	K01895	ACSS, acs; acetyl-CoA synthetase [EC:6.2.1.1]	contig-90_56040_2	0.61896	0	0.563051	0	454171
A09100 Metabolism	09101 Carbohydrate metabolism	00620 Pyruvate metabolism [PATH:ko00620]	K01895	ACSS, acs; acetyl-CoA synthetase [EC:6.2.1.1]	contig-90_56040_2	0.61896	0	0.563051	0	454171
A09100 Metabolism	09101 Carbohydrate metabolism	00630 Glyoxylate and dicarboxylate metabolism [PATH:ko00630]	K01895	ACSS, acs; acetyl-CoA synthetase [EC:6.2.1.1]	contig-90_56040_2	0.61896	0	0.563051	0	454171
A09100 Metabolism	09101 Carbohydrate metabolism	00640 Propanoate metabolism [PATH:ko00640]	K01895	ACSS, acs; acetyl-CoA synthetase [EC:6.2.1.1]	contig-90_56040_2	0.61896	0	0.563051	0	454171
A09100 Metabolism	09102 Energy metabolism	00680 Methane metabolism [PATH:ko00680]	K01895	ACSS, acs; acetyl-CoA synthetase [EC:6.2.1.1]	contig-90_56040_2	0.61896	0	0.563051	0	454171
A09100 Metabolism	09102 Energy metabolism	00720 Carbon fixation pathways in prokaryotes [PATH:ko00720]	K01895	ACSS, acs; acetyl-CoA synthetase [EC:6.2.1.1]	contig-90_56040_2	0.61896	0	0.563051	0	454171
A09100 Metabolism	09101 Carbohydrate metabolism	00010 Glycolysis / Gluconeogenesis [PATH:ko00010]	K01895	ACSS, acs; acetyl-CoA synthetase [EC:6.2.1.1]	contig-90_56843_1	1.85847	0	1.04159	0	2
A09100 Metabolism	09101 Carbohydrate metabolism	00620 Pyruvate metabolism [PATH:ko00620]	K01895	ACSS, acs; acetyl-CoA synthetase [EC:6.2.1.1]	contig-90_56843_1	1.85847	0	1.04159	0	2
A09100 Metabolism	09101 Carbohydrate metabolism	00630 Glyoxylate and dicarboxylate metabolism [PATH:ko00630]	K01895	ACSS, acs; acetyl-CoA synthetase [EC:6.2.1.1]	contig-90_56843_1	1.85847	0	1.04159	0	2
A09100 Metabolism	09101 Carbohydrate metabolism	00640 Propanoate metabolism [PATH:ko00640]	K01895	ACSS, acs; acetyl-CoA synthetase [EC:6.2.1.1]	contig-90_56843_1	1.85847	0	1.04159	0	2
A09100 Metabolism	09102 Energy metabolism	00680 Methane metabolism [PATH:ko00680]	K01895	ACSS, acs; acetyl-CoA synthetase [EC:6.2.1.1]	contig-90_56843_1	1.85847	0	1.04159	0	2
A09100 Metabolism	09102 Energy metabolism	00720 Carbon fixation pathways in prokaryotes [PATH:ko00720]	K01895	ACSS, acs; acetyl-CoA synthetase [EC:6.2.1.1]	contig-90_56843_1	1.85847	0	1.04159	0	2
A09100 Metabolism	09101 Carbohydrate metabolism	00010 Glycolysis / Gluconeogenesis [PATH:ko00010]	K01895	ACSS, acs; acetyl-CoA synthetase [EC:6.2.1.1]	contig-90_57004_1	0.542077	2.76809	0	0	1783272
A09100 Metabolism	09101 Carbohydrate metabolism	00620 Pyruvate metabolism [PATH:ko00620]	K01895	ACSS, acs; acetyl-CoA synthetase [EC:6.2.1.1]	contig-90_57004_1	0.542077	2.76809	0	0	1783272
A09100 Metabolism	09101 Carbohydrate metabolism	00630 Glyoxylate and dicarboxylate metabolism [PATH:ko00630]	K01895	ACSS, acs; acetyl-CoA synthetase [EC:6.2.1.1]	contig-90_57004_1	0.542077	2.76809	0	0	1783272
A09100 Metabolism	09101 Carbohydrate metabolism	00640 Propanoate metabolism [PATH:ko00640]	K01895	ACSS, acs; acetyl-CoA synthetase [EC:6.2.1.1]	contig-90_57004_1	0.542077	2.76809	0	0	1783272
A09100 Metabolism	09102 Energy metabolism	00680 Methane metabolism [PATH:ko00680]	K01895	ACSS, acs; acetyl-CoA synthetase [EC:6.2.1.1]	contig-90_57004_1	0.542077	2.76809	0	0	1783272
A09100 Metabolism	09102 Energy metabolism	00720 Carbon fixation pathways in prokaryotes [PATH:ko00720]	K01895	ACSS, acs; acetyl-CoA synthetase [EC:6.2.1.1]	contig-90_57004_1	0.542077	2.76809	0	0	1783272
A09100 Metabolism	09101 Carbohydrate metabolism	00010 Glycolysis / Gluconeogenesis [PATH:ko00010]	K01895	ACSS, acs; acetyl-CoA synthetase [EC:6.2.1.1]	contig-90_61198_1	2.63437	0	0	0	91347
A09100 Metabolism	09101 Carbohydrate metabolism	00620 Pyruvate metabolism [PATH:ko00620]	K01895	ACSS, acs; acetyl-CoA synthetase [EC:6.2.1.1]	contig-90_61198_1	2.63437	0	0	0	91347
A09100 Metabolism	09101 Carbohydrate metabolism	00630 Glyoxylate and dicarboxylate metabolism [PATH:ko00630]	K01895	ACSS, acs; acetyl-CoA synthetase [EC:6.2.1.1]	contig-90_61198_1	2.63437	0	0	0	91347
A09100 Metabolism	09101 Carbohydrate metabolism	00640 Propanoate metabolism [PATH:ko00640]	K01895	ACSS, acs; acetyl-CoA synthetase [EC:6.2.1.1]	contig-90_61198_1	2.63437	0	0	0	91347
A09100 Metabolism	09102 Energy metabolism	00680 Methane metabolism [PATH:ko00680]	K01895	ACSS, acs; acetyl-CoA synthetase [EC:6.2.1.1]	contig-90_61198_1	2.63437	0	0	0	91347
A09100 Metabolism	09102 Energy metabolism	00720 Carbon fixation pathways in prokaryotes [PATH:ko00720]	K01895	ACSS, acs; acetyl-CoA synthetase [EC:6.2.1.1]	contig-90_61198_1	2.63437	0	0	0	91347
A09100 Metabolism	09101 Carbohydrate metabolism	00010 Glycolysis / Gluconeogenesis [PATH:ko00010]	K01895	ACSS, acs; acetyl-CoA synthetase [EC:6.2.1.1]	contig-90_63182_1	2.56488	0	0	5.44534	2054
A09100 Metabolism	09101 Carbohydrate metabolism	00620 Pyruvate metabolism [PATH:ko00620]	K01895	ACSS, acs; acetyl-CoA synthetase [EC:6.2.1.1]	contig-90_63182_1	2.56488	0	0	5.44534	2054
A09100 Metabolism	09101 Carbohydrate metabolism	00630 Glyoxylate and dicarboxylate metabolism [PATH:ko00630]	K01895	ACSS, acs; acetyl-CoA synthetase [EC:6.2.1.1]	contig-90_63182_1	2.56488	0	0	5.44534	2054
A09100 Metabolism	09101 Carbohydrate metabolism	00640 Propanoate metabolism [PATH:ko00640]	K01895	ACSS, acs; acetyl-CoA synthetase [EC:6.2.1.1]	contig-90_63182_1	2.56488	0	0	5.44534	2054
A09100 Metabolism	09102 Energy metabolism	00680 Methane metabolism [PATH:ko00680]	K01895	ACSS, acs; acetyl-CoA synthetase [EC:6.2.1.1]	contig-90_63182_1	2.56488	0	0	5.44534	2054
A09100 Metabolism	09102 Energy metabolism	00720 Carbon fixation pathways in prokaryotes [PATH:ko00720]	K01895	ACSS, acs; acetyl-CoA synthetase [EC:6.2.1.1]	contig-90_63182_1	2.56488	0	0	5.44534	2054
A09100 Metabolism	09101 Carbohydrate metabolism	00010 Glycolysis / Gluconeogenesis [PATH:ko00010]	K01895	ACSS, acs; acetyl-CoA synthetase [EC:6.2.1.1]	contig-90_67245_1	0	0	0	0	1760
A09100 Metabolism	09101 Carbohydrate metabolism	00620 Pyruvate metabolism [PATH:ko00620]	K01895	ACSS, acs; acetyl-CoA synthetase [EC:6.2.1.1]	contig-90_67245_1	0	0	0	0	1760
A09100 Metabolism	09101 Carbohydrate metabolism	00630 Glyoxylate and dicarboxylate metabolism [PATH:ko00630]	K01895	ACSS, acs; acetyl-CoA synthetase [EC:6.2.1.1]	contig-90_67245_1	0	0	0	0	1760
A09100 Metabolism	09101 Carbohydrate metabolism	00640 Propanoate metabolism [PATH:ko00640]	K01895	ACSS, acs; acetyl-CoA synthetase [EC:6.2.1.1]	contig-90_67245_1	0	0	0	0	1760
A09100 Metabolism	09102 Energy metabolism	00680 Methane metabolism [PATH:ko00680]	K01895	ACSS, acs; acetyl-CoA synthetase [EC:6.2.1.1]	contig-90_67245_1	0	0	0	0	1760
A09100 Metabolism	09102 Energy metabolism	00720 Carbon fixation pathways in prokaryotes [PATH:ko00720]	K01895	ACSS, acs; acetyl-CoA synthetase [EC:6.2.1.1]	contig-90_67245_1	0	0	0	0	1760
A09100 Metabolism	09101 Carbohydrate metabolism	00010 Glycolysis / Gluconeogenesis [PATH:ko00010]	K01895	ACSS, acs; acetyl-CoA synthetase [EC:6.2.1.1]	contig-90_68552_1	0.798612	0	0	4.92559	196013
A09100 Metabolism	09101 Carbohydrate metabolism	00620 Pyruvate metabolism [PATH:ko00620]	K01895	ACSS, acs; acetyl-CoA synthetase [EC:6.2.1.1]	contig-90_68552_1	0.798612	0	0	4.92559	196013
A09100 Metabolism	09101 Carbohydrate metabolism	00630 Glyoxylate and dicarboxylate metabolism [PATH:ko00630]	K01895	ACSS, acs; acetyl-CoA synthetase [EC:6.2.1.1]	contig-90_68552_1	0.798612	0	0	4.92559	196013
A09100 Metabolism	09101 Carbohydrate metabolism	00640 Propanoate metabolism [PATH:ko00640]	K01895	ACSS, acs; acetyl-CoA synthetase [EC:6.2.1.1]	contig-90_68552_1	0.798612	0	0	4.92559	196013
A09100 Metabolism	09102 Energy metabolism	00680 Methane metabolism [PATH:ko00680]	K01895	ACSS, acs; acetyl-CoA synthetase [EC:6.2.1.1]	contig-90_68552_1	0.798612	0	0	4.92559	196013
A09100 Metabolism	09102 Energy metabolism	00720 Carbon fixation pathways in prokaryotes [PATH:ko00720]	K01895	ACSS, acs; acetyl-CoA synthetase [EC:6.2.1.1]	contig-90_68552_1	0.798612	0	0	4.92559	196013
A09100 Metabolism	09101 Carbohydrate metabolism	00010 Glycolysis / Gluconeogenesis [PATH:ko00010]	K01895	ACSS, acs; acetyl-CoA synthetase [EC:6.2.1.1]	contig-90_70240_1	0.676685	0	0	0	374
A09100 Metabolism	09101 Carbohydrate metabolism	00620 Pyruvate metabolism [PATH:ko00620]	K01895	ACSS, acs; acetyl-CoA synthetase [EC:6.2.1.1]	contig-90_70240_1	0.676685	0	0	0	374
A09100 Metabolism	09101 Carbohydrate metabolism	00630 Glyoxylate and dicarboxylate metabolism [PATH:ko00630]	K01895	ACSS, acs; acetyl-CoA synthetase [EC:6.2.1.1]	contig-90_70240_1	0.676685	0	0	0	374
A09100 Metabolism	09101 Carbohydrate metabolism	00640 Propanoate metabolism [PATH:ko00640]	K01895	ACSS, acs; acetyl-CoA synthetase [EC:6.2.1.1]	contig-90_70240_1	0.676685	0	0	0	374
A09100 Metabolism	09102 Energy metabolism	00680 Methane metabolism [PATH:ko00680]	K01895	ACSS, acs; acetyl-CoA synthetase [EC:6.2.1.1]	contig-90_70240_1	0.676685	0	0	0	374
A09100 Metabolism	09102 Energy metabolism	00720 Carbon fixation pathways in prokaryotes [PATH:ko00720]	K01895	ACSS, acs; acetyl-CoA synthetase [EC:6.2.1.1]	contig-90_70240_1	0.676685	0	0	0	374
A09100 Metabolism	09101 Carbohydrate metabolism	00010 Glycolysis / Gluconeogenesis [PATH:ko00010]	K01895	ACSS, acs; acetyl-CoA synthetase [EC:6.2.1.1]	contig-90_75121_1	0	3.07817	0	0	37636
A09100 Metabolism	09101 Carbohydrate metabolism	00620 Pyruvate metabolism [PATH:ko00620]	K01895	ACSS, acs; acetyl-CoA synthetase [EC:6.2.1.1]	contig-90_75121_1	0	3.07817	0	0	37636
A09100 Metabolism	09101 Carbohydrate metabolism	00630 Glyoxylate and dicarboxylate metabolism [PATH:ko00630]	K01895	ACSS, acs; acetyl-CoA synthetase [EC:6.2.1.1]	contig-90_75121_1	0	3.07817	0	0	37636
A09100 Metabolism	09101 Carbohydrate metabolism	00640 Propanoate metabolism [PATH:ko00640]	K01895	ACSS, acs; acetyl-CoA synthetase [EC:6.2.1.1]	contig-90_75121_1	0	3.07817	0	0	37636
A09100 Metabolism	09102 Energy metabolism	00680 Methane metabolism [PATH:ko00680]	K01895	ACSS, acs; acetyl-CoA synthetase [EC:6.2.1.1]	contig-90_75121_1	0	3.07817	0	0	37636
A09100 Metabolism	09102 Energy metabolism	00720 Carbon fixation pathways in prokaryotes [PATH:ko00720]	K01895	ACSS, acs; acetyl-CoA synthetase [EC:6.2.1.1]	contig-90_75121_1	0	3.07817	0	0	37636
A09100 Metabolism	09101 Carbohydrate metabolism	00010 Glycolysis / Gluconeogenesis [PATH:ko00010]	K01895	ACSS, acs; acetyl-CoA synthetase [EC:6.2.1.1]	contig-90_75200_1	1.72445	1.02591	0	4.20141	270
A09100 Metabolism	09101 Carbohydrate metabolism	00620 Pyruvate metabolism [PATH:ko00620]	K01895	ACSS, acs; acetyl-CoA synthetase [EC:6.2.1.1]	contig-90_75200_1	1.72445	1.02591	0	4.20141	270
A09100 Metabolism	09101 Carbohydrate metabolism	00630 Glyoxylate and dicarboxylate metabolism [PATH:ko00630]	K01895	ACSS, acs; acetyl-CoA synthetase [EC:6.2.1.1]	contig-90_75200_1	1.72445	1.02591	0	4.20141	270
A09100 Metabolism	09101 Carbohydrate metabolism	00640 Propanoate metabolism [PATH:ko00640]	K01895	ACSS, acs; acetyl-CoA synthetase [EC:6.2.1.1]	contig-90_75200_1	1.72445	1.02591	0	4.20141	270
A09100 Metabolism	09102 Energy metabolism	00680 Methane metabolism [PATH:ko00680]	K01895	ACSS, acs; acetyl-CoA synthetase [EC:6.2.1.1]	contig-90_75200_1	1.72445	1.02591	0	4.20141	270
A09100 Metabolism	09102 Energy metabolism	00720 Carbon fixation pathways in prokaryotes [PATH:ko00720]	K01895	ACSS, acs; acetyl-CoA synthetase [EC:6.2.1.1]	contig-90_75200_1	1.72445	1.02591	0	4.20141	270
A09100 Metabolism	09101 Carbohydrate metabolism	00010 Glycolysis / Gluconeogenesis [PATH:ko00010]	K01895	ACSS, acs; acetyl-CoA synthetase [EC:6.2.1.1]	contig-90_75580_1	2.9501	3.50652	0.0810122	0	1783272
A09100 Metabolism	09101 Carbohydrate metabolism	00620 Pyruvate metabolism [PATH:ko00620]	K01895	ACSS, acs; acetyl-CoA synthetase [EC:6.2.1.1]	contig-90_75580_1	2.9501	3.50652	0.0810122	0	1783272
A09100 Metabolism	09101 Carbohydrate metabolism	00630 Glyoxylate and dicarboxylate metabolism [PATH:ko00630]	K01895	ACSS, acs; acetyl-CoA synthetase [EC:6.2.1.1]	contig-90_75580_1	2.9501	3.50652	0.0810122	0	1783272
A09100 Metabolism	09101 Carbohydrate metabolism	00640 Propanoate metabolism [PATH:ko00640]	K01895	ACSS, acs; acetyl-CoA synthetase [EC:6.2.1.1]	contig-90_75580_1	2.9501	3.50652	0.0810122	0	1783272
A09100 Metabolism	09102 Energy metabolism	00680 Methane metabolism [PATH:ko00680]	K01895	ACSS, acs; acetyl-CoA synthetase [EC:6.2.1.1]	contig-90_75580_1	2.9501	3.50652	0.0810122	0	1783272
A09100 Metabolism	09102 Energy metabolism	00720 Carbon fixation pathways in prokaryotes [PATH:ko00720]	K01895	ACSS, acs; acetyl-CoA synthetase [EC:6.2.1.1]	contig-90_75580_1	2.9501	3.50652	0.0810122	0	1783272
A09100 Metabolism	09101 Carbohydrate metabolism	00010 Glycolysis / Gluconeogenesis [PATH:ko00010]	K01895	ACSS, acs; acetyl-CoA synthetase [EC:6.2.1.1]	contig-90_76223_1	0.811378	1.87042	0	0	335058
A09100 Metabolism	09101 Carbohydrate metabolism	00620 Pyruvate metabolism [PATH:ko00620]	K01895	ACSS, acs; acetyl-CoA synthetase [EC:6.2.1.1]	contig-90_76223_1	0.811378	1.87042	0	0	335058
A09100 Metabolism	09101 Carbohydrate metabolism	00630 Glyoxylate and dicarboxylate metabolism [PATH:ko00630]	K01895	ACSS, acs; acetyl-CoA synthetase [EC:6.2.1.1]	contig-90_76223_1	0.811378	1.87042	0	0	335058
A09100 Metabolism	09101 Carbohydrate metabolism	00640 Propanoate metabolism [PATH:ko00640]	K01895	ACSS, acs; acetyl-CoA synthetase [EC:6.2.1.1]	contig-90_76223_1	0.811378	1.87042	0	0	335058
A09100 Metabolism	09102 Energy metabolism	00680 Methane metabolism [PATH:ko00680]	K01895	ACSS, acs; acetyl-CoA synthetase [EC:6.2.1.1]	contig-90_76223_1	0.811378	1.87042	0	0	335058
A09100 Metabolism	09102 Energy metabolism	00720 Carbon fixation pathways in prokaryotes [PATH:ko00720]	K01895	ACSS, acs; acetyl-CoA synthetase [EC:6.2.1.1]	contig-90_76223_1	0.811378	1.87042	0	0	335058
A09100 Metabolism	09101 Carbohydrate metabolism	00010 Glycolysis / Gluconeogenesis [PATH:ko00010]	K01895	ACSS, acs; acetyl-CoA synthetase [EC:6.2.1.1]	contig-90_78143_1	0	0.0346783	0	7.22719	13687
A09100 Metabolism	09101 Carbohydrate metabolism	00620 Pyruvate metabolism [PATH:ko00620]	K01895	ACSS, acs; acetyl-CoA synthetase [EC:6.2.1.1]	contig-90_78143_1	0	0.0346783	0	7.22719	13687
A09100 Metabolism	09101 Carbohydrate metabolism	00630 Glyoxylate and dicarboxylate metabolism [PATH:ko00630]	K01895	ACSS, acs; acetyl-CoA synthetase [EC:6.2.1.1]	contig-90_78143_1	0	0.0346783	0	7.22719	13687
A09100 Metabolism	09101 Carbohydrate metabolism	00640 Propanoate metabolism [PATH:ko00640]	K01895	ACSS, acs; acetyl-CoA synthetase [EC:6.2.1.1]	contig-90_78143_1	0	0.0346783	0	7.22719	13687
A09100 Metabolism	09102 Energy metabolism	00680 Methane metabolism [PATH:ko00680]	K01895	ACSS, acs; acetyl-CoA synthetase [EC:6.2.1.1]	contig-90_78143_1	0	0.0346783	0	7.22719	13687
A09100 Metabolism	09102 Energy metabolism	00720 Carbon fixation pathways in prokaryotes [PATH:ko00720]	K01895	ACSS, acs; acetyl-CoA synthetase [EC:6.2.1.1]	contig-90_78143_1	0	0.0346783	0	7.22719	13687
A09100 Metabolism	09101 Carbohydrate metabolism	00010 Glycolysis / Gluconeogenesis [PATH:ko00010]	K01895	ACSS, acs; acetyl-CoA synthetase [EC:6.2.1.1]	contig-90_81845_1	0.381313	0	1.79359	0	1117
A09100 Metabolism	09101 Carbohydrate metabolism	00620 Pyruvate metabolism [PATH:ko00620]	K01895	ACSS, acs; acetyl-CoA synthetase [EC:6.2.1.1]	contig-90_81845_1	0.381313	0	1.79359	0	1117
A09100 Metabolism	09101 Carbohydrate metabolism	00630 Glyoxylate and dicarboxylate metabolism [PATH:ko00630]	K01895	ACSS, acs; acetyl-CoA synthetase [EC:6.2.1.1]	contig-90_81845_1	0.381313	0	1.79359	0	1117
A09100 Metabolism	09101 Carbohydrate metabolism	00640 Propanoate metabolism [PATH:ko00640]	K01895	ACSS, acs; acetyl-CoA synthetase [EC:6.2.1.1]	contig-90_81845_1	0.381313	0	1.79359	0	1117
A09100 Metabolism	09102 Energy metabolism	00680 Methane metabolism [PATH:ko00680]	K01895	ACSS, acs; acetyl-CoA synthetase [EC:6.2.1.1]	contig-90_81845_1	0.381313	0	1.79359	0	1117
A09100 Metabolism	09102 Energy metabolism	00720 Carbon fixation pathways in prokaryotes [PATH:ko00720]	K01895	ACSS, acs; acetyl-CoA synthetase [EC:6.2.1.1]	contig-90_81845_1	0.381313	0	1.79359	0	1117
A09100 Metabolism	09101 Carbohydrate metabolism	00010 Glycolysis / Gluconeogenesis [PATH:ko00010]	K01895	ACSS, acs; acetyl-CoA synthetase [EC:6.2.1.1]	contig-90_85388_1	2.02177	0	0	0	1279
A09100 Metabolism	09101 Carbohydrate metabolism	00620 Pyruvate metabolism [PATH:ko00620]	K01895	ACSS, acs; acetyl-CoA synthetase [EC:6.2.1.1]	contig-90_85388_1	2.02177	0	0	0	1279
A09100 Metabolism	09101 Carbohydrate metabolism	00630 Glyoxylate and dicarboxylate metabolism [PATH:ko00630]	K01895	ACSS, acs; acetyl-CoA synthetase [EC:6.2.1.1]	contig-90_85388_1	2.02177	0	0	0	1279
A09100 Metabolism	09101 Carbohydrate metabolism	00640 Propanoate metabolism [PATH:ko00640]	K01895	ACSS, acs; acetyl-CoA synthetase [EC:6.2.1.1]	contig-90_85388_1	2.02177	0	0	0	1279
A09100 Metabolism	09102 Energy metabolism	00680 Methane metabolism [PATH:ko00680]	K01895	ACSS, acs; acetyl-CoA synthetase [EC:6.2.1.1]	contig-90_85388_1	2.02177	0	0	0	1279
A09100 Metabolism	09102 Energy metabolism	00720 Carbon fixation pathways in prokaryotes [PATH:ko00720]	K01895	ACSS, acs; acetyl-CoA synthetase [EC:6.2.1.1]	contig-90_85388_1	2.02177	0	0	0	1279
A09100 Metabolism	09101 Carbohydrate metabolism	00010 Glycolysis / Gluconeogenesis [PATH:ko00010]	K01895	ACSS, acs; acetyl-CoA synthetase [EC:6.2.1.1]	contig-90_91016_1	0	0	2.01313	0	1574409
A09100 Metabolism	09101 Carbohydrate metabolism	00620 Pyruvate metabolism [PATH:ko00620]	K01895	ACSS, acs; acetyl-CoA synthetase [EC:6.2.1.1]	contig-90_91016_1	0	0	2.01313	0	1574409
A09100 Metabolism	09101 Carbohydrate metabolism	00630 Glyoxylate and dicarboxylate metabolism [PATH:ko00630]	K01895	ACSS, acs; acetyl-CoA synthetase [EC:6.2.1.1]	contig-90_91016_1	0	0	2.01313	0	1574409
A09100 Metabolism	09101 Carbohydrate metabolism	00640 Propanoate metabolism [PATH:ko00640]	K01895	ACSS, acs; acetyl-CoA synthetase [EC:6.2.1.1]	contig-90_91016_1	0	0	2.01313	0	1574409
A09100 Metabolism	09102 Energy metabolism	00680 Methane metabolism [PATH:ko00680]	K01895	ACSS, acs; acetyl-CoA synthetase [EC:6.2.1.1]	contig-90_91016_1	0	0	2.01313	0	1574409
A09100 Metabolism	09102 Energy metabolism	00720 Carbon fixation pathways in prokaryotes [PATH:ko00720]	K01895	ACSS, acs; acetyl-CoA synthetase [EC:6.2.1.1]	contig-90_91016_1	0	0	2.01313	0	1574409
A09100 Metabolism	09101 Carbohydrate metabolism	00010 Glycolysis / Gluconeogenesis [PATH:ko00010]	K01895	ACSS, acs; acetyl-CoA synthetase [EC:6.2.1.1]	contig-90_92024_1	0.518518	1.69916	0	0	270
A09100 Metabolism	09101 Carbohydrate metabolism	00620 Pyruvate metabolism [PATH:ko00620]	K01895	ACSS, acs; acetyl-CoA synthetase [EC:6.2.1.1]	contig-90_92024_1	0.518518	1.69916	0	0	270
A09100 Metabolism	09101 Carbohydrate metabolism	00630 Glyoxylate and dicarboxylate metabolism [PATH:ko00630]	K01895	ACSS, acs; acetyl-CoA synthetase [EC:6.2.1.1]	contig-90_92024_1	0.518518	1.69916	0	0	270
A09100 Metabolism	09101 Carbohydrate metabolism	00640 Propanoate metabolism [PATH:ko00640]	K01895	ACSS, acs; acetyl-CoA synthetase [EC:6.2.1.1]	contig-90_92024_1	0.518518	1.69916	0	0	270
A09100 Metabolism	09102 Energy metabolism	00680 Methane metabolism [PATH:ko00680]	K01895	ACSS, acs; acetyl-CoA synthetase [EC:6.2.1.1]	contig-90_92024_1	0.518518	1.69916	0	0	270
A09100 Metabolism	09102 Energy metabolism	00720 Carbon fixation pathways in prokaryotes [PATH:ko00720]	K01895	ACSS, acs; acetyl-CoA synthetase [EC:6.2.1.1]	contig-90_92024_1	0.518518	1.69916	0	0	270
A09100 Metabolism	09101 Carbohydrate metabolism	00010 Glycolysis / Gluconeogenesis [PATH:ko00010]	K01895	ACSS, acs; acetyl-CoA synthetase [EC:6.2.1.1]	contig-90_93215_1	0	3.04837	0.730966	0	72274
A09100 Metabolism	09101 Carbohydrate metabolism	00620 Pyruvate metabolism [PATH:ko00620]	K01895	ACSS, acs; acetyl-CoA synthetase [EC:6.2.1.1]	contig-90_93215_1	0	3.04837	0.730966	0	72274
A09100 Metabolism	09101 Carbohydrate metabolism	00630 Glyoxylate and dicarboxylate metabolism [PATH:ko00630]	K01895	ACSS, acs; acetyl-CoA synthetase [EC:6.2.1.1]	contig-90_93215_1	0	3.04837	0.730966	0	72274
A09100 Metabolism	09101 Carbohydrate metabolism	00640 Propanoate metabolism [PATH:ko00640]	K01895	ACSS, acs; acetyl-CoA synthetase [EC:6.2.1.1]	contig-90_93215_1	0	3.04837	0.730966	0	72274
A09100 Metabolism	09102 Energy metabolism	00680 Methane metabolism [PATH:ko00680]	K01895	ACSS, acs; acetyl-CoA synthetase [EC:6.2.1.1]	contig-90_93215_1	0	3.04837	0.730966	0	72274
A09100 Metabolism	09102 Energy metabolism	00720 Carbon fixation pathways in prokaryotes [PATH:ko00720]	K01895	ACSS, acs; acetyl-CoA synthetase [EC:6.2.1.1]	contig-90_93215_1	0	3.04837	0.730966	0	72274
A09100 Metabolism	09101 Carbohydrate metabolism	00010 Glycolysis / Gluconeogenesis [PATH:ko00010]	K01895	ACSS, acs; acetyl-CoA synthetase [EC:6.2.1.1]	contig-90_100972_1	1.8008	0.69202	0.945873	0	1224
A09100 Metabolism	09101 Carbohydrate metabolism	00620 Pyruvate metabolism [PATH:ko00620]	K01895	ACSS, acs; acetyl-CoA synthetase [EC:6.2.1.1]	contig-90_100972_1	1.8008	0.69202	0.945873	0	1224
A09100 Metabolism	09101 Carbohydrate metabolism	00630 Glyoxylate and dicarboxylate metabolism [PATH:ko00630]	K01895	ACSS, acs; acetyl-CoA synthetase [EC:6.2.1.1]	contig-90_100972_1	1.8008	0.69202	0.945873	0	1224
A09100 Metabolism	09101 Carbohydrate metabolism	00640 Propanoate metabolism [PATH:ko00640]	K01895	ACSS, acs; acetyl-CoA synthetase [EC:6.2.1.1]	contig-90_100972_1	1.8008	0.69202	0.945873	0	1224
A09100 Metabolism	09102 Energy metabolism	00680 Methane metabolism [PATH:ko00680]	K01895	ACSS, acs; acetyl-CoA synthetase [EC:6.2.1.1]	contig-90_100972_1	1.8008	0.69202	0.945873	0	1224
A09100 Metabolism	09102 Energy metabolism	00720 Carbon fixation pathways in prokaryotes [PATH:ko00720]	K01895	ACSS, acs; acetyl-CoA synthetase [EC:6.2.1.1]	contig-90_100972_1	1.8008	0.69202	0.945873	0	1224
A09100 Metabolism	09101 Carbohydrate metabolism	00010 Glycolysis / Gluconeogenesis [PATH:ko00010]	K01895	ACSS, acs; acetyl-CoA synthetase [EC:6.2.1.1]	contig-90_102767_1	0	0	0.168175	0	28056
A09100 Metabolism	09101 Carbohydrate metabolism	00620 Pyruvate metabolism [PATH:ko00620]	K01895	ACSS, acs; acetyl-CoA synthetase [EC:6.2.1.1]	contig-90_102767_1	0	0	0.168175	0	28056
A09100 Metabolism	09101 Carbohydrate metabolism	00630 Glyoxylate and dicarboxylate metabolism [PATH:ko00630]	K01895	ACSS, acs; acetyl-CoA synthetase [EC:6.2.1.1]	contig-90_102767_1	0	0	0.168175	0	28056
A09100 Metabolism	09101 Carbohydrate metabolism	00640 Propanoate metabolism [PATH:ko00640]	K01895	ACSS, acs; acetyl-CoA synthetase [EC:6.2.1.1]	contig-90_102767_1	0	0	0.168175	0	28056
A09100 Metabolism	09102 Energy metabolism	00680 Methane metabolism [PATH:ko00680]	K01895	ACSS, acs; acetyl-CoA synthetase [EC:6.2.1.1]	contig-90_102767_1	0	0	0.168175	0	28056
A09100 Metabolism	09102 Energy metabolism	00720 Carbon fixation pathways in prokaryotes [PATH:ko00720]	K01895	ACSS, acs; acetyl-CoA synthetase [EC:6.2.1.1]	contig-90_102767_1	0	0	0.168175	0	28056
A09100 Metabolism	09101 Carbohydrate metabolism	00010 Glycolysis / Gluconeogenesis [PATH:ko00010]	K01895	ACSS, acs; acetyl-CoA synthetase [EC:6.2.1.1]	contig-90_104314_1	0	0.0245682	0.222541	0.209162	206389
A09100 Metabolism	09101 Carbohydrate metabolism	00620 Pyruvate metabolism [PATH:ko00620]	K01895	ACSS, acs; acetyl-CoA synthetase [EC:6.2.1.1]	contig-90_104314_1	0	0.0245682	0.222541	0.209162	206389
A09100 Metabolism	09101 Carbohydrate metabolism	00630 Glyoxylate and dicarboxylate metabolism [PATH:ko00630]	K01895	ACSS, acs; acetyl-CoA synthetase [EC:6.2.1.1]	contig-90_104314_1	0	0.0245682	0.222541	0.209162	206389
A09100 Metabolism	09101 Carbohydrate metabolism	00640 Propanoate metabolism [PATH:ko00640]	K01895	ACSS, acs; acetyl-CoA synthetase [EC:6.2.1.1]	contig-90_104314_1	0	0.0245682	0.222541	0.209162	206389
A09100 Metabolism	09102 Energy metabolism	00680 Methane metabolism [PATH:ko00680]	K01895	ACSS, acs; acetyl-CoA synthetase [EC:6.2.1.1]	contig-90_104314_1	0	0.0245682	0.222541	0.209162	206389
A09100 Metabolism	09102 Energy metabolism	00720 Carbon fixation pathways in prokaryotes [PATH:ko00720]	K01895	ACSS, acs; acetyl-CoA synthetase [EC:6.2.1.1]	contig-90_104314_1	0	0.0245682	0.222541	0.209162	206389
A09100 Metabolism	09101 Carbohydrate metabolism	00010 Glycolysis / Gluconeogenesis [PATH:ko00010]	K01895	ACSS, acs; acetyl-CoA synthetase [EC:6.2.1.1]	contig-90_112193_1	0	0	0	0.403557	1269
A09100 Metabolism	09101 Carbohydrate metabolism	00620 Pyruvate metabolism [PATH:ko00620]	K01895	ACSS, acs; acetyl-CoA synthetase [EC:6.2.1.1]	contig-90_112193_1	0	0	0	0.403557	1269
A09100 Metabolism	09101 Carbohydrate metabolism	00630 Glyoxylate and dicarboxylate metabolism [PATH:ko00630]	K01895	ACSS, acs; acetyl-CoA synthetase [EC:6.2.1.1]	contig-90_112193_1	0	0	0	0.403557	1269
A09100 Metabolism	09101 Carbohydrate metabolism	00640 Propanoate metabolism [PATH:ko00640]	K01895	ACSS, acs; acetyl-CoA synthetase [EC:6.2.1.1]	contig-90_112193_1	0	0	0	0.403557	1269
A09100 Metabolism	09102 Energy metabolism	00680 Methane metabolism [PATH:ko00680]	K01895	ACSS, acs; acetyl-CoA synthetase [EC:6.2.1.1]	contig-90_112193_1	0	0	0	0.403557	1269
A09100 Metabolism	09102 Energy metabolism	00720 Carbon fixation pathways in prokaryotes [PATH:ko00720]	K01895	ACSS, acs; acetyl-CoA synthetase [EC:6.2.1.1]	contig-90_112193_1	0	0	0	0.403557	1269
A09100 Metabolism	09101 Carbohydrate metabolism	00010 Glycolysis / Gluconeogenesis [PATH:ko00010]	K01895	ACSS, acs; acetyl-CoA synthetase [EC:6.2.1.1]	contig-90_112585_1	1.43535	0	0	0	80864
A09100 Metabolism	09101 Carbohydrate metabolism	00620 Pyruvate metabolism [PATH:ko00620]	K01895	ACSS, acs; acetyl-CoA synthetase [EC:6.2.1.1]	contig-90_112585_1	1.43535	0	0	0	80864
A09100 Metabolism	09101 Carbohydrate metabolism	00630 Glyoxylate and dicarboxylate metabolism [PATH:ko00630]	K01895	ACSS, acs; acetyl-CoA synthetase [EC:6.2.1.1]	contig-90_112585_1	1.43535	0	0	0	80864
A09100 Metabolism	09101 Carbohydrate metabolism	00640 Propanoate metabolism [PATH:ko00640]	K01895	ACSS, acs; acetyl-CoA synthetase [EC:6.2.1.1]	contig-90_112585_1	1.43535	0	0	0	80864
A09100 Metabolism	09102 Energy metabolism	00680 Methane metabolism [PATH:ko00680]	K01895	ACSS, acs; acetyl-CoA synthetase [EC:6.2.1.1]	contig-90_112585_1	1.43535	0	0	0	80864
A09100 Metabolism	09102 Energy metabolism	00720 Carbon fixation pathways in prokaryotes [PATH:ko00720]	K01895	ACSS, acs; acetyl-CoA synthetase [EC:6.2.1.1]	contig-90_112585_1	1.43535	0	0	0	80864
A09100 Metabolism	09101 Carbohydrate metabolism	00010 Glycolysis / Gluconeogenesis [PATH:ko00010]	K01895	ACSS, acs; acetyl-CoA synthetase [EC:6.2.1.1]	contig-90_113346_1	0.978283	0	0	0	413882
A09100 Metabolism	09101 Carbohydrate metabolism	00620 Pyruvate metabolism [PATH:ko00620]	K01895	ACSS, acs; acetyl-CoA synthetase [EC:6.2.1.1]	contig-90_113346_1	0.978283	0	0	0	413882
A09100 Metabolism	09101 Carbohydrate metabolism	00630 Glyoxylate and dicarboxylate metabolism [PATH:ko00630]	K01895	ACSS, acs; acetyl-CoA synthetase [EC:6.2.1.1]	contig-90_113346_1	0.978283	0	0	0	413882
A09100 Metabolism	09101 Carbohydrate metabolism	00640 Propanoate metabolism [PATH:ko00640]	K01895	ACSS, acs; acetyl-CoA synthetase [EC:6.2.1.1]	contig-90_113346_1	0.978283	0	0	0	413882
A09100 Metabolism	09102 Energy metabolism	00680 Methane metabolism [PATH:ko00680]	K01895	ACSS, acs; acetyl-CoA synthetase [EC:6.2.1.1]	contig-90_113346_1	0.978283	0	0	0	413882
A09100 Metabolism	09102 Energy metabolism	00720 Carbon fixation pathways in prokaryotes [PATH:ko00720]	K01895	ACSS, acs; acetyl-CoA synthetase [EC:6.2.1.1]	contig-90_113346_1	0.978283	0	0	0	413882
A09100 Metabolism	09101 Carbohydrate metabolism	00010 Glycolysis / Gluconeogenesis [PATH:ko00010]	K01895	ACSS, acs; acetyl-CoA synthetase [EC:6.2.1.1]	contig-90_114065_1	1.65051	0	2.13229	0	80840
A09100 Metabolism	09101 Carbohydrate metabolism	00620 Pyruvate metabolism [PATH:ko00620]	K01895	ACSS, acs; acetyl-CoA synthetase [EC:6.2.1.1]	contig-90_114065_1	1.65051	0	2.13229	0	80840
A09100 Metabolism	09101 Carbohydrate metabolism	00630 Glyoxylate and dicarboxylate metabolism [PATH:ko00630]	K01895	ACSS, acs; acetyl-CoA synthetase [EC:6.2.1.1]	contig-90_114065_1	1.65051	0	2.13229	0	80840
A09100 Metabolism	09101 Carbohydrate metabolism	00640 Propanoate metabolism [PATH:ko00640]	K01895	ACSS, acs; acetyl-CoA synthetase [EC:6.2.1.1]	contig-90_114065_1	1.65051	0	2.13229	0	80840
A09100 Metabolism	09102 Energy metabolism	00680 Methane metabolism [PATH:ko00680]	K01895	ACSS, acs; acetyl-CoA synthetase [EC:6.2.1.1]	contig-90_114065_1	1.65051	0	2.13229	0	80840
A09100 Metabolism	09102 Energy metabolism	00720 Carbon fixation pathways in prokaryotes [PATH:ko00720]	K01895	ACSS, acs; acetyl-CoA synthetase [EC:6.2.1.1]	contig-90_114065_1	1.65051	0	2.13229	0	80840
A09100 Metabolism	09101 Carbohydrate metabolism	00010 Glycolysis / Gluconeogenesis [PATH:ko00010]	K01895	ACSS, acs; acetyl-CoA synthetase [EC:6.2.1.1]	contig-90_115944_1	2.9786	0	0	0	1760
A09100 Metabolism	09101 Carbohydrate metabolism	00620 Pyruvate metabolism [PATH:ko00620]	K01895	ACSS, acs; acetyl-CoA synthetase [EC:6.2.1.1]	contig-90_115944_1	2.9786	0	0	0	1760
A09100 Metabolism	09101 Carbohydrate metabolism	00630 Glyoxylate and dicarboxylate metabolism [PATH:ko00630]	K01895	ACSS, acs; acetyl-CoA synthetase [EC:6.2.1.1]	contig-90_115944_1	2.9786	0	0	0	1760
A09100 Metabolism	09101 Carbohydrate metabolism	00640 Propanoate metabolism [PATH:ko00640]	K01895	ACSS, acs; acetyl-CoA synthetase [EC:6.2.1.1]	contig-90_115944_1	2.9786	0	0	0	1760
A09100 Metabolism	09102 Energy metabolism	00680 Methane metabolism [PATH:ko00680]	K01895	ACSS, acs; acetyl-CoA synthetase [EC:6.2.1.1]	contig-90_115944_1	2.9786	0	0	0	1760
A09100 Metabolism	09102 Energy metabolism	00720 Carbon fixation pathways in prokaryotes [PATH:ko00720]	K01895	ACSS, acs; acetyl-CoA synthetase [EC:6.2.1.1]	contig-90_115944_1	2.9786	0	0	0	1760
A09100 Metabolism	09101 Carbohydrate metabolism	00010 Glycolysis / Gluconeogenesis [PATH:ko00010]	K01895	ACSS, acs; acetyl-CoA synthetase [EC:6.2.1.1]	contig-90_116337_1	0.642423	0.0503093	0.0795394	0.10398	748811
A09100 Metabolism	09101 Carbohydrate metabolism	00620 Pyruvate metabolism [PATH:ko00620]	K01895	ACSS, acs; acetyl-CoA synthetase [EC:6.2.1.1]	contig-90_116337_1	0.642423	0.0503093	0.0795394	0.10398	748811
A09100 Metabolism	09101 Carbohydrate metabolism	00630 Glyoxylate and dicarboxylate metabolism [PATH:ko00630]	K01895	ACSS, acs; acetyl-CoA synthetase [EC:6.2.1.1]	contig-90_116337_1	0.642423	0.0503093	0.0795394	0.10398	748811
A09100 Metabolism	09101 Carbohydrate metabolism	00640 Propanoate metabolism [PATH:ko00640]	K01895	ACSS, acs; acetyl-CoA synthetase [EC:6.2.1.1]	contig-90_116337_1	0.642423	0.0503093	0.0795394	0.10398	748811
A09100 Metabolism	09102 Energy metabolism	00680 Methane metabolism [PATH:ko00680]	K01895	ACSS, acs; acetyl-CoA synthetase [EC:6.2.1.1]	contig-90_116337_1	0.642423	0.0503093	0.0795394	0.10398	748811
A09100 Metabolism	09102 Energy metabolism	00720 Carbon fixation pathways in prokaryotes [PATH:ko00720]	K01895	ACSS, acs; acetyl-CoA synthetase [EC:6.2.1.1]	contig-90_116337_1	0.642423	0.0503093	0.0795394	0.10398	748811
A09100 Metabolism	09101 Carbohydrate metabolism	00010 Glycolysis / Gluconeogenesis [PATH:ko00010]	K01895	ACSS, acs; acetyl-CoA synthetase [EC:6.2.1.1]	contig-90_119864_1	0	0	0	0	1279
A09100 Metabolism	09101 Carbohydrate metabolism	00620 Pyruvate metabolism [PATH:ko00620]	K01895	ACSS, acs; acetyl-CoA synthetase [EC:6.2.1.1]	contig-90_119864_1	0	0	0	0	1279
A09100 Metabolism	09101 Carbohydrate metabolism	00630 Glyoxylate and dicarboxylate metabolism [PATH:ko00630]	K01895	ACSS, acs; acetyl-CoA synthetase [EC:6.2.1.1]	contig-90_119864_1	0	0	0	0	1279
A09100 Metabolism	09101 Carbohydrate metabolism	00640 Propanoate metabolism [PATH:ko00640]	K01895	ACSS, acs; acetyl-CoA synthetase [EC:6.2.1.1]	contig-90_119864_1	0	0	0	0	1279
A09100 Metabolism	09102 Energy metabolism	00680 Methane metabolism [PATH:ko00680]	K01895	ACSS, acs; acetyl-CoA synthetase [EC:6.2.1.1]	contig-90_119864_1	0	0	0	0	1279
A09100 Metabolism	09102 Energy metabolism	00720 Carbon fixation pathways in prokaryotes [PATH:ko00720]	K01895	ACSS, acs; acetyl-CoA synthetase [EC:6.2.1.1]	contig-90_119864_1	0	0	0	0	1279
A09100 Metabolism	09101 Carbohydrate metabolism	00010 Glycolysis / Gluconeogenesis [PATH:ko00010]	K01895	ACSS, acs; acetyl-CoA synthetase [EC:6.2.1.1]	contig-90_126035_1	1.64434	0.18248	0	0	80864
A09100 Metabolism	09101 Carbohydrate metabolism	00620 Pyruvate metabolism [PATH:ko00620]	K01895	ACSS, acs; acetyl-CoA synthetase [EC:6.2.1.1]	contig-90_126035_1	1.64434	0.18248	0	0	80864
A09100 Metabolism	09101 Carbohydrate metabolism	00630 Glyoxylate and dicarboxylate metabolism [PATH:ko00630]	K01895	ACSS, acs; acetyl-CoA synthetase [EC:6.2.1.1]	contig-90_126035_1	1.64434	0.18248	0	0	80864
A09100 Metabolism	09101 Carbohydrate metabolism	00640 Propanoate metabolism [PATH:ko00640]	K01895	ACSS, acs; acetyl-CoA synthetase [EC:6.2.1.1]	contig-90_126035_1	1.64434	0.18248	0	0	80864
A09100 Metabolism	09102 Energy metabolism	00680 Methane metabolism [PATH:ko00680]	K01895	ACSS, acs; acetyl-CoA synthetase [EC:6.2.1.1]	contig-90_126035_1	1.64434	0.18248	0	0	80864
A09100 Metabolism	09102 Energy metabolism	00720 Carbon fixation pathways in prokaryotes [PATH:ko00720]	K01895	ACSS, acs; acetyl-CoA synthetase [EC:6.2.1.1]	contig-90_126035_1	1.64434	0.18248	0	0	80864
A09100 Metabolism	09101 Carbohydrate metabolism	00010 Glycolysis / Gluconeogenesis [PATH:ko00010]	K01895	ACSS, acs; acetyl-CoA synthetase [EC:6.2.1.1]	contig-90_127136_1	7.44025	0	0.066142	0.0369738	85023
A09100 Metabolism	09101 Carbohydrate metabolism	00620 Pyruvate metabolism [PATH:ko00620]	K01895	ACSS, acs; acetyl-CoA synthetase [EC:6.2.1.1]	contig-90_127136_1	7.44025	0	0.066142	0.0369738	85023
A09100 Metabolism	09101 Carbohydrate metabolism	00630 Glyoxylate and dicarboxylate metabolism [PATH:ko00630]	K01895	ACSS, acs; acetyl-CoA synthetase [EC:6.2.1.1]	contig-90_127136_1	7.44025	0	0.066142	0.0369738	85023
A09100 Metabolism	09101 Carbohydrate metabolism	00640 Propanoate metabolism [PATH:ko00640]	K01895	ACSS, acs; acetyl-CoA synthetase [EC:6.2.1.1]	contig-90_127136_1	7.44025	0	0.066142	0.0369738	85023
A09100 Metabolism	09102 Energy metabolism	00680 Methane metabolism [PATH:ko00680]	K01895	ACSS, acs; acetyl-CoA synthetase [EC:6.2.1.1]	contig-90_127136_1	7.44025	0	0.066142	0.0369738	85023
A09100 Metabolism	09102 Energy metabolism	00720 Carbon fixation pathways in prokaryotes [PATH:ko00720]	K01895	ACSS, acs; acetyl-CoA synthetase [EC:6.2.1.1]	contig-90_127136_1	7.44025	0	0.066142	0.0369738	85023
A09100 Metabolism	09101 Carbohydrate metabolism	00010 Glycolysis / Gluconeogenesis [PATH:ko00010]	K01895	ACSS, acs; acetyl-CoA synthetase [EC:6.2.1.1]	contig-90_127284_1	2.8129	0	0.495244	0	1379270
A09100 Metabolism	09101 Carbohydrate metabolism	00620 Pyruvate metabolism [PATH:ko00620]	K01895	ACSS, acs; acetyl-CoA synthetase [EC:6.2.1.1]	contig-90_127284_1	2.8129	0	0.495244	0	1379270
A09100 Metabolism	09101 Carbohydrate metabolism	00630 Glyoxylate and dicarboxylate metabolism [PATH:ko00630]	K01895	ACSS, acs; acetyl-CoA synthetase [EC:6.2.1.1]	contig-90_127284_1	2.8129	0	0.495244	0	1379270
A09100 Metabolism	09101 Carbohydrate metabolism	00640 Propanoate metabolism [PATH:ko00640]	K01895	ACSS, acs; acetyl-CoA synthetase [EC:6.2.1.1]	contig-90_127284_1	2.8129	0	0.495244	0	1379270
A09100 Metabolism	09102 Energy metabolism	00680 Methane metabolism [PATH:ko00680]	K01895	ACSS, acs; acetyl-CoA synthetase [EC:6.2.1.1]	contig-90_127284_1	2.8129	0	0.495244	0	1379270
A09100 Metabolism	09102 Energy metabolism	00720 Carbon fixation pathways in prokaryotes [PATH:ko00720]	K01895	ACSS, acs; acetyl-CoA synthetase [EC:6.2.1.1]	contig-90_127284_1	2.8129	0	0.495244	0	1379270
A09100 Metabolism	09101 Carbohydrate metabolism	00010 Glycolysis / Gluconeogenesis [PATH:ko00010]	K01895	ACSS, acs; acetyl-CoA synthetase [EC:6.2.1.1]	contig-90_127434_1	5.3302	0	0.404504	0	89966
A09100 Metabolism	09101 Carbohydrate metabolism	00620 Pyruvate metabolism [PATH:ko00620]	K01895	ACSS, acs; acetyl-CoA synthetase [EC:6.2.1.1]	contig-90_127434_1	5.3302	0	0.404504	0	89966
A09100 Metabolism	09101 Carbohydrate metabolism	00630 Glyoxylate and dicarboxylate metabolism [PATH:ko00630]	K01895	ACSS, acs; acetyl-CoA synthetase [EC:6.2.1.1]	contig-90_127434_1	5.3302	0	0.404504	0	89966
A09100 Metabolism	09101 Carbohydrate metabolism	00640 Propanoate metabolism [PATH:ko00640]	K01895	ACSS, acs; acetyl-CoA synthetase [EC:6.2.1.1]	contig-90_127434_1	5.3302	0	0.404504	0	89966
A09100 Metabolism	09102 Energy metabolism	00680 Methane metabolism [PATH:ko00680]	K01895	ACSS, acs; acetyl-CoA synthetase [EC:6.2.1.1]	contig-90_127434_1	5.3302	0	0.404504	0	89966
A09100 Metabolism	09102 Energy metabolism	00720 Carbon fixation pathways in prokaryotes [PATH:ko00720]	K01895	ACSS, acs; acetyl-CoA synthetase [EC:6.2.1.1]	contig-90_127434_1	5.3302	0	0.404504	0	89966
A09100 Metabolism	09101 Carbohydrate metabolism	00010 Glycolysis / Gluconeogenesis [PATH:ko00010]	K01895	ACSS, acs; acetyl-CoA synthetase [EC:6.2.1.1]	contig-90_132182_1	3.80212	0	0	0	51
A09100 Metabolism	09101 Carbohydrate metabolism	00620 Pyruvate metabolism [PATH:ko00620]	K01895	ACSS, acs; acetyl-CoA synthetase [EC:6.2.1.1]	contig-90_132182_1	3.80212	0	0	0	51
A09100 Metabolism	09101 Carbohydrate metabolism	00630 Glyoxylate and dicarboxylate metabolism [PATH:ko00630]	K01895	ACSS, acs; acetyl-CoA synthetase [EC:6.2.1.1]	contig-90_132182_1	3.80212	0	0	0	51
A09100 Metabolism	09101 Carbohydrate metabolism	00640 Propanoate metabolism [PATH:ko00640]	K01895	ACSS, acs; acetyl-CoA synthetase [EC:6.2.1.1]	contig-90_132182_1	3.80212	0	0	0	51
A09100 Metabolism	09102 Energy metabolism	00680 Methane metabolism [PATH:ko00680]	K01895	ACSS, acs; acetyl-CoA synthetase [EC:6.2.1.1]	contig-90_132182_1	3.80212	0	0	0	51
A09100 Metabolism	09102 Energy metabolism	00720 Carbon fixation pathways in prokaryotes [PATH:ko00720]	K01895	ACSS, acs; acetyl-CoA synthetase [EC:6.2.1.1]	contig-90_132182_1	3.80212	0	0	0	51
A09100 Metabolism	09101 Carbohydrate metabolism	00010 Glycolysis / Gluconeogenesis [PATH:ko00010]	K01895	ACSS, acs; acetyl-CoA synthetase [EC:6.2.1.1]	contig-90_132262_1	1.10809	0	0	0.957638	2756
A09100 Metabolism	09101 Carbohydrate metabolism	00620 Pyruvate metabolism [PATH:ko00620]	K01895	ACSS, acs; acetyl-CoA synthetase [EC:6.2.1.1]	contig-90_132262_1	1.10809	0	0	0.957638	2756
A09100 Metabolism	09101 Carbohydrate metabolism	00630 Glyoxylate and dicarboxylate metabolism [PATH:ko00630]	K01895	ACSS, acs; acetyl-CoA synthetase [EC:6.2.1.1]	contig-90_132262_1	1.10809	0	0	0.957638	2756
A09100 Metabolism	09101 Carbohydrate metabolism	00640 Propanoate metabolism [PATH:ko00640]	K01895	ACSS, acs; acetyl-CoA synthetase [EC:6.2.1.1]	contig-90_132262_1	1.10809	0	0	0.957638	2756
A09100 Metabolism	09102 Energy metabolism	00680 Methane metabolism [PATH:ko00680]	K01895	ACSS, acs; acetyl-CoA synthetase [EC:6.2.1.1]	contig-90_132262_1	1.10809	0	0	0.957638	2756
A09100 Metabolism	09102 Energy metabolism	00720 Carbon fixation pathways in prokaryotes [PATH:ko00720]	K01895	ACSS, acs; acetyl-CoA synthetase [EC:6.2.1.1]	contig-90_132262_1	1.10809	0	0	0.957638	2756
A09100 Metabolism	09101 Carbohydrate metabolism	00010 Glycolysis / Gluconeogenesis [PATH:ko00010]	K01895	ACSS, acs; acetyl-CoA synthetase [EC:6.2.1.1]	contig-90_132453_1	2.26953	0.0274872	0	0.173827	121290
A09100 Metabolism	09101 Carbohydrate metabolism	00620 Pyruvate metabolism [PATH:ko00620]	K01895	ACSS, acs; acetyl-CoA synthetase [EC:6.2.1.1]	contig-90_132453_1	2.26953	0.0274872	0	0.173827	121290
A09100 Metabolism	09101 Carbohydrate metabolism	00630 Glyoxylate and dicarboxylate metabolism [PATH:ko00630]	K01895	ACSS, acs; acetyl-CoA synthetase [EC:6.2.1.1]	contig-90_132453_1	2.26953	0.0274872	0	0.173827	121290
A09100 Metabolism	09101 Carbohydrate metabolism	00640 Propanoate metabolism [PATH:ko00640]	K01895	ACSS, acs; acetyl-CoA synthetase [EC:6.2.1.1]	contig-90_132453_1	2.26953	0.0274872	0	0.173827	121290
A09100 Metabolism	09102 Energy metabolism	00680 Methane metabolism [PATH:ko00680]	K01895	ACSS, acs; acetyl-CoA synthetase [EC:6.2.1.1]	contig-90_132453_1	2.26953	0.0274872	0	0.173827	121290
A09100 Metabolism	09102 Energy metabolism	00720 Carbon fixation pathways in prokaryotes [PATH:ko00720]	K01895	ACSS, acs; acetyl-CoA synthetase [EC:6.2.1.1]	contig-90_132453_1	2.26953	0.0274872	0	0.173827	121290
A09100 Metabolism	09101 Carbohydrate metabolism	00010 Glycolysis / Gluconeogenesis [PATH:ko00010]	K01895	ACSS, acs; acetyl-CoA synthetase [EC:6.2.1.1]	contig-90_136517_1	2.18338	0	0.669433	0	1760
A09100 Metabolism	09101 Carbohydrate metabolism	00620 Pyruvate metabolism [PATH:ko00620]	K01895	ACSS, acs; acetyl-CoA synthetase [EC:6.2.1.1]	contig-90_136517_1	2.18338	0	0.669433	0	1760
A09100 Metabolism	09101 Carbohydrate metabolism	00630 Glyoxylate and dicarboxylate metabolism [PATH:ko00630]	K01895	ACSS, acs; acetyl-CoA synthetase [EC:6.2.1.1]	contig-90_136517_1	2.18338	0	0.669433	0	1760
A09100 Metabolism	09101 Carbohydrate metabolism	00640 Propanoate metabolism [PATH:ko00640]	K01895	ACSS, acs; acetyl-CoA synthetase [EC:6.2.1.1]	contig-90_136517_1	2.18338	0	0.669433	0	1760
A09100 Metabolism	09102 Energy metabolism	00680 Methane metabolism [PATH:ko00680]	K01895	ACSS, acs; acetyl-CoA synthetase [EC:6.2.1.1]	contig-90_136517_1	2.18338	0	0.669433	0	1760
A09100 Metabolism	09102 Energy metabolism	00720 Carbon fixation pathways in prokaryotes [PATH:ko00720]	K01895	ACSS, acs; acetyl-CoA synthetase [EC:6.2.1.1]	contig-90_136517_1	2.18338	0	0.669433	0	1760
A09100 Metabolism	09101 Carbohydrate metabolism	00010 Glycolysis / Gluconeogenesis [PATH:ko00010]	K01895	ACSS, acs; acetyl-CoA synthetase [EC:6.2.1.1]	contig-90_136880_1	0.44079	1.84822	0	4.94587	203470
A09100 Metabolism	09101 Carbohydrate metabolism	00620 Pyruvate metabolism [PATH:ko00620]	K01895	ACSS, acs; acetyl-CoA synthetase [EC:6.2.1.1]	contig-90_136880_1	0.44079	1.84822	0	4.94587	203470
A09100 Metabolism	09101 Carbohydrate metabolism	00630 Glyoxylate and dicarboxylate metabolism [PATH:ko00630]	K01895	ACSS, acs; acetyl-CoA synthetase [EC:6.2.1.1]	contig-90_136880_1	0.44079	1.84822	0	4.94587	203470
A09100 Metabolism	09101 Carbohydrate metabolism	00640 Propanoate metabolism [PATH:ko00640]	K01895	ACSS, acs; acetyl-CoA synthetase [EC:6.2.1.1]	contig-90_136880_1	0.44079	1.84822	0	4.94587	203470
A09100 Metabolism	09102 Energy metabolism	00680 Methane metabolism [PATH:ko00680]	K01895	ACSS, acs; acetyl-CoA synthetase [EC:6.2.1.1]	contig-90_136880_1	0.44079	1.84822	0	4.94587	203470
A09100 Metabolism	09102 Energy metabolism	00720 Carbon fixation pathways in prokaryotes [PATH:ko00720]	K01895	ACSS, acs; acetyl-CoA synthetase [EC:6.2.1.1]	contig-90_136880_1	0.44079	1.84822	0	4.94587	203470
A09100 Metabolism	09101 Carbohydrate metabolism	00010 Glycolysis / Gluconeogenesis [PATH:ko00010]	K01895	ACSS, acs; acetyl-CoA synthetase [EC:6.2.1.1]	contig-90_145012_1	1.74183	0	0	0	69960
A09100 Metabolism	09101 Carbohydrate metabolism	00620 Pyruvate metabolism [PATH:ko00620]	K01895	ACSS, acs; acetyl-CoA synthetase [EC:6.2.1.1]	contig-90_145012_1	1.74183	0	0	0	69960
A09100 Metabolism	09101 Carbohydrate metabolism	00630 Glyoxylate and dicarboxylate metabolism [PATH:ko00630]	K01895	ACSS, acs; acetyl-CoA synthetase [EC:6.2.1.1]	contig-90_145012_1	1.74183	0	0	0	69960
A09100 Metabolism	09101 Carbohydrate metabolism	00640 Propanoate metabolism [PATH:ko00640]	K01895	ACSS, acs; acetyl-CoA synthetase [EC:6.2.1.1]	contig-90_145012_1	1.74183	0	0	0	69960
A09100 Metabolism	09102 Energy metabolism	00680 Methane metabolism [PATH:ko00680]	K01895	ACSS, acs; acetyl-CoA synthetase [EC:6.2.1.1]	contig-90_145012_1	1.74183	0	0	0	69960
A09100 Metabolism	09102 Energy metabolism	00720 Carbon fixation pathways in prokaryotes [PATH:ko00720]	K01895	ACSS, acs; acetyl-CoA synthetase [EC:6.2.1.1]	contig-90_145012_1	1.74183	0	0	0	69960
A09100 Metabolism	09101 Carbohydrate metabolism	00010 Glycolysis / Gluconeogenesis [PATH:ko00010]	K01895	ACSS, acs; acetyl-CoA synthetase [EC:6.2.1.1]	contig-90_148041_1	0	0.0748163	0	0.118392	379
A09100 Metabolism	09101 Carbohydrate metabolism	00620 Pyruvate metabolism [PATH:ko00620]	K01895	ACSS, acs; acetyl-CoA synthetase [EC:6.2.1.1]	contig-90_148041_1	0	0.0748163	0	0.118392	379
A09100 Metabolism	09101 Carbohydrate metabolism	00630 Glyoxylate and dicarboxylate metabolism [PATH:ko00630]	K01895	ACSS, acs; acetyl-CoA synthetase [EC:6.2.1.1]	contig-90_148041_1	0	0.0748163	0	0.118392	379
A09100 Metabolism	09101 Carbohydrate metabolism	00640 Propanoate metabolism [PATH:ko00640]	K01895	ACSS, acs; acetyl-CoA synthetase [EC:6.2.1.1]	contig-90_148041_1	0	0.0748163	0	0.118392	379
A09100 Metabolism	09102 Energy metabolism	00680 Methane metabolism [PATH:ko00680]	K01895	ACSS, acs; acetyl-CoA synthetase [EC:6.2.1.1]	contig-90_148041_1	0	0.0748163	0	0.118392	379
A09100 Metabolism	09102 Energy metabolism	00720 Carbon fixation pathways in prokaryotes [PATH:ko00720]	K01895	ACSS, acs; acetyl-CoA synthetase [EC:6.2.1.1]	contig-90_148041_1	0	0.0748163	0	0.118392	379
A09100 Metabolism	09101 Carbohydrate metabolism	00010 Glycolysis / Gluconeogenesis [PATH:ko00010]	K01895	ACSS, acs; acetyl-CoA synthetase [EC:6.2.1.1]	contig-90_150695_1	0.769098	0.834433	0.856463	12.6533	80865
A09100 Metabolism	09101 Carbohydrate metabolism	00620 Pyruvate metabolism [PATH:ko00620]	K01895	ACSS, acs; acetyl-CoA synthetase [EC:6.2.1.1]	contig-90_150695_1	0.769098	0.834433	0.856463	12.6533	80865
A09100 Metabolism	09101 Carbohydrate metabolism	00630 Glyoxylate and dicarboxylate metabolism [PATH:ko00630]	K01895	ACSS, acs; acetyl-CoA synthetase [EC:6.2.1.1]	contig-90_150695_1	0.769098	0.834433	0.856463	12.6533	80865
A09100 Metabolism	09101 Carbohydrate metabolism	00640 Propanoate metabolism [PATH:ko00640]	K01895	ACSS, acs; acetyl-CoA synthetase [EC:6.2.1.1]	contig-90_150695_1	0.769098	0.834433	0.856463	12.6533	80865
A09100 Metabolism	09102 Energy metabolism	00680 Methane metabolism [PATH:ko00680]	K01895	ACSS, acs; acetyl-CoA synthetase [EC:6.2.1.1]	contig-90_150695_1	0.769098	0.834433	0.856463	12.6533	80865
A09100 Metabolism	09102 Energy metabolism	00720 Carbon fixation pathways in prokaryotes [PATH:ko00720]	K01895	ACSS, acs; acetyl-CoA synthetase [EC:6.2.1.1]	contig-90_150695_1	0.769098	0.834433	0.856463	12.6533	80865
A09100 Metabolism	09101 Carbohydrate metabolism	00010 Glycolysis / Gluconeogenesis [PATH:ko00010]	K01895	ACSS, acs; acetyl-CoA synthetase [EC:6.2.1.1]	contig-90_151475_1	2.32343	4.70668	0.146864	3.39576	1760
A09100 Metabolism	09101 Carbohydrate metabolism	00620 Pyruvate metabolism [PATH:ko00620]	K01895	ACSS, acs; acetyl-CoA synthetase [EC:6.2.1.1]	contig-90_151475_1	2.32343	4.70668	0.146864	3.39576	1760
A09100 Metabolism	09101 Carbohydrate metabolism	00630 Glyoxylate and dicarboxylate metabolism [PATH:ko00630]	K01895	ACSS, acs; acetyl-CoA synthetase [EC:6.2.1.1]	contig-90_151475_1	2.32343	4.70668	0.146864	3.39576	1760
A09100 Metabolism	09101 Carbohydrate metabolism	00640 Propanoate metabolism [PATH:ko00640]	K01895	ACSS, acs; acetyl-CoA synthetase [EC:6.2.1.1]	contig-90_151475_1	2.32343	4.70668	0.146864	3.39576	1760
A09100 Metabolism	09102 Energy metabolism	00680 Methane metabolism [PATH:ko00680]	K01895	ACSS, acs; acetyl-CoA synthetase [EC:6.2.1.1]	contig-90_151475_1	2.32343	4.70668	0.146864	3.39576	1760
A09100 Metabolism	09102 Energy metabolism	00720 Carbon fixation pathways in prokaryotes [PATH:ko00720]	K01895	ACSS, acs; acetyl-CoA synthetase [EC:6.2.1.1]	contig-90_151475_1	2.32343	4.70668	0.146864	3.39576	1760
A09100 Metabolism	09101 Carbohydrate metabolism	00010 Glycolysis / Gluconeogenesis [PATH:ko00010]	K01895	ACSS, acs; acetyl-CoA synthetase [EC:6.2.1.1]	contig-90_152042_1	2.53895	0	0.884072	0	89966
A09100 Metabolism	09101 Carbohydrate metabolism	00620 Pyruvate metabolism [PATH:ko00620]	K01895	ACSS, acs; acetyl-CoA synthetase [EC:6.2.1.1]	contig-90_152042_1	2.53895	0	0.884072	0	89966
[truncated: 82,354 more rows]
